# Supplementary material for: Between-array normalization for 450K data
Source: Front Genet. 2015 Mar 10;6:92. doi: 10.3389/fgene.2015.00092 (PMC4354407; doi:10.3389/fgene.2015.00092)
Supplement: Supplementary file 1 [file DataSheet1.ZIP]

Archive with 5 entries (5 files):
- annotation.csv
- comparison_of_normalization_methods.R
- esther_samples.csv
- housekeeping_sites.txt
- results_of_third_benchmark.csv
