# Supplementary material for: Between-array normalization for 450K data
Source: Front Genet. 2015 Mar 10;6:92. doi: 10.3389/fgene.2015.00092 (PMC4354407; doi:10.3389/fgene.2015.00092)
Supplement: Supplementary file 1 [file DataSheet1.ZIP › annotation.csv]

probe_id	seqnames	start	channel	probeType
cg04913815	chr16	60438	Both	cg
cg01686861	chr16	60748	Red	cg
cg05558259	chr16	61085	Both	cg
cg26978960	chr16	62460	Both	cg
cg03792876	chr16	73243	Both	cg
cg09699726	chr16	91602	Both	cg
cg07549526	chr16	91663	Grn	cg
cg02851049	chr16	101260	Both	cg
cg11876012	chr16	101686	Both	cg
cg14820573	chr16	102121	Both	cg
cg14747225	chr16	103024	Both	cg
cg16670573	chr16	103423	Grn	cg
cg09499248	chr16	103531	Red	cg
cg00762468	chr16	103568	Red	cg
cg05055400	chr16	103592	Red	cg
cg09969830	chr16	103646	Grn	cg
cg00958578	chr16	103715	Both	cg
cg11653271	chr16	103723	Both	cg
cg01188584	chr16	103901	Red	cg
cg03974483	chr16	104033	Both	cg
cg08718695	chr16	104183	Red	cg
cg01062126	chr16	104539	Both	cg
cg00992207	chr16	107404	Both	cg
cg00914902	chr16	108114	Both	cg
cg27248189	chr16	110305	Both	cg
cg06194960	chr16	111362	Both	cg
cg07608562	chr16	111658	Red	cg
cg20220196	chr16	111753	Both	cg
cg09201525	chr16	111871	Red	cg
cg03333116	chr16	112444	Both	cg
cg04721268	chr16	112802	Both	cg
cg01403103	chr16	112852	Both	cg
cg01502407	chr16	113155	Both	cg
cg04322210	chr16	114987	Both	cg
cg26933686	chr16	115957	Both	cg
cg00179196	chr16	117934	Grn	cg
cg07405083	chr16	119384	Both	cg
cg06934747	chr16	120902	Both	cg
cg00525011	chr16	122031	Both	cg
cg03948744	chr16	122563	Grn	cg
cg00079891	chr16	122716	Red	cg
cg09113560	chr16	122812	Both	cg
cg04995976	chr16	123246	Red	cg
cg06230303	chr16	123353	Both	cg
cg01262217	chr16	123363	Both	cg
cg04260507	chr16	123601	Both	cg
cg17199481	chr16	123676	Both	cg
cg01422009	chr16	125896	Both	cg
cg03462322	chr16	126397	Both	cg
cg16383109	chr16	126451	Both	cg
cg03110993	chr16	126848	Both	cg
cg03492469	chr16	126855	Both	cg
cg05501742	chr16	126892	Red	cg
cg16003913	chr16	127072	Both	cg
cg04257263	chr16	127088	Both	cg
cg15017278	chr16	127449	Both	cg
cg02729269	chr16	127772	Grn	cg
cg07395378	chr16	127952	Both	cg
cg01609171	chr16	127997	Red	cg
cg10009236	chr16	128016	Grn	cg
cg05397937	chr16	128494	Both	cg
cg15768556	chr16	128630	Both	cg
cg05394456	chr16	129230	Both	cg
cg10143220	chr16	129454	Grn	cg
cg00935108	chr16	129562	Both	cg
cg02949481	chr16	131562	Both	cg
cg05791870	chr16	136656	Grn	cg
cg07484220	chr16	136809	Red	cg
cg07405534	chr16	139739	Both	cg
cg26925590	chr16	139752	Red	cg
cg07371452	chr16	139780	Red	cg
cg04807152	chr16	147558	Both	cg
cg16730559	chr16	157371	Red	cg
cg02353723	chr16	163133	Both	cg
cg09430181	chr16	175663	Both	cg
cg02028423	chr16	185078	Both	cg
cg01527023	chr16	188138	Grn	cg
cg00928894	chr16	188269	Grn	cg
cg02369618	chr16	188651	Grn	cg
cg09580244	chr16	188732	Grn	cg
cg02783232	chr16	188789	Grn	cg
cg08524197	chr16	188850	Red	cg
cg02855078	chr16	188863	Both	cg
cg08969593	chr16	188903	Red	cg
cg06171619	chr16	188932	Red	cg
cg00389577	chr16	189100	Grn	cg
cg24399405	chr16	189577	Both	cg
cg27009501	chr16	192839	Both	cg
cg06929449	chr16	199414	Both	cg
cg10317591	chr16	199821	Both	cg
cg08957279	chr16	202311	Both	cg
cg10164238	chr16	202368	Both	cg
cg21960110	chr16	202482	Both	cg
cg01839639	chr16	202542	Both	cg
cg25425005	chr16	202905	Both	cg
cg07263153	chr16	202974	Both	cg
cg08400316	chr16	204221	Grn	cg
cg02279719	chr16	204474	Both	cg
cg06459847	chr16	204601	Both	cg
cg07498624	chr16	204831	Both	cg
cg01923692	chr16	204949	Both	cg
cg06031493	chr16	210253	Red	cg
cg05390075	chr16	210576	Both	cg
cg07067950	chr16	212464	Both	cg
cg07893512	chr16	214776	Grn	cg
cg05057452	chr16	214970	Grn	cg
cg25322095	chr16	215002	Both	cg
cg07466193	chr16	215410	Both	cg
cg01744019	chr16	215593	Red	cg
cg09812623	chr16	215781	Both	cg
cg08393070	chr16	215791	Red	cg
cg01558909	chr16	215845	Red	cg
cg26540367	chr16	215864	Red	cg
cg06319822	chr16	215960	Red	cg
cg26976732	chr16	216100	Red	cg
cg21664030	chr16	216244	Both	cg
cg04141813	chr16	216450	Grn	cg
cg03309232	chr16	216626	Red	cg
cg12251336	chr16	216719	Both	cg
cg09523819	chr16	216757	Both	cg
cg04321267	chr16	219155	Both	cg
cg04377849	chr16	221584	Red	cg
cg26637826	chr16	221590	Red	cg
cg04938149	chr16	221811	Both	cg
cg15597257	chr16	222837	Grn	cg
cg00697413	chr16	222858	Grn	cg
cg16263182	chr16	223399	Both	cg
cg05956679	chr16	223408	Red	cg
cg01319583	chr16	224928	Red	cg
cg01704105	chr16	225666	Both	cg
cg08923033	chr16	226002	Red	cg
cg06235582	chr16	226668	Red	cg
cg27452732	chr16	226670	Both	cg
cg10647513	chr16	227203	Grn	cg
cg09434193	chr16	227233	Red	cg
cg08923355	chr16	227517	Red	cg
cg05933901	chr16	229407	Red	cg
cg26729101	chr16	229500	Both	cg
cg05274179	chr16	229528	Red	cg
cg17714030	chr16	229983	Both	cg
cg07703401	chr16	230341	Grn	cg
cg02401454	chr16	230343	Grn	cg
cg00655203	chr16	230596	Grn	cg
cg06861209	chr16	231149	Both	cg
cg05413988	chr16	231389	Grn	cg
cg12617928	chr16	231742	Both	cg
cg16367168	chr16	231905	Both	cg
cg03788090	chr16	233062	Both	cg
cg02573966	chr16	235555	Grn	cg
cg17291625	chr16	236080	Red	cg
cg02385593	chr16	237231	Grn	cg
cg00126636	chr16	237282	Both	cg
cg08685832	chr16	238982	Both	cg
cg04958271	chr16	239231	Both	cg
cg06348427	chr16	239291	Red	cg
cg06950479	chr16	240114	Red	cg
cg02933542	chr16	275920	Both	cg
cg06819375	chr16	278788	Both	cg
cg01687051	chr16	278852	Both	cg
cg16767297	chr16	279223	Grn	cg
cg22470426	chr16	279634	Both	cg
cg27362010	chr16	279746	Both	cg
cg26697334	chr16	279990	Red	cg
cg07080946	chr16	280046	Both	cg
cg05465347	chr16	281115	Grn	cg
cg07992604	chr16	281164	Both	cg
cg22621780	chr16	281201	Both	cg
cg02877856	chr16	281284	Grn	cg
cg05657096	chr16	281424	Both	cg
cg02655906	chr16	283463	Both	cg
cg26713125	chr16	284384	Red	cg
cg00594300	chr16	284396	Red	cg
cg26887465	chr16	284511	Red	cg
cg26762198	chr16	284647	Red	cg
cg08899291	chr16	284932	Red	cg
cg12197254	chr16	285158	Both	cg
cg01532600	chr16	285188	Grn	cg
cg27069188	chr16	285785	Both	cg
cg26951000	chr16	288323	Both	cg
cg16658177	chr16	299501	Both	cg
cg27316939	chr16	302852	Grn	cg
cg02895698	chr16	303165	Both	cg
cg05849772	chr16	303182	Red	cg
cg03991592	chr16	303192	Both	cg
cg10293297	chr16	304604	Both	cg
cg01560407	chr16	310537	Red	cg
cg01103443	chr16	310591	Both	cg
cg06507072	chr16	310683	Both	cg
cg08694735	chr16	311131	Both	cg
cg09614814	chr16	311149	Both	cg
cg27277974	chr16	312436	Both	cg
cg07628300	chr16	312565	Red	cg
cg26484247	chr16	313425	Both	cg
cg09275921	chr16	313711	Red	cg
cg16382722	chr16	314174	Red	cg
cg08713437	chr16	314666	Both	cg
cg01854389	chr16	314779	Both	cg
cg00418913	chr16	314811	Red	cg
cg01474600	chr16	315564	Both	cg
cg05045498	chr16	318213	Both	cg
cg09192940	chr16	318694	Red	cg
cg09937849	chr16	318717	Red	cg
cg08735550	chr16	318900	Both	cg
cg02892402	chr16	320613	Red	cg
cg01127994	chr16	322773	Both	cg
cg05772319	chr16	323063	Both	cg
cg27040030	chr16	325184	Both	cg
cg02410200	chr16	325290	Red	cg
cg03390211	chr16	325826	Grn	cg
cg07258794	chr16	326049	Red	cg
cg01155930	chr16	326064	Red	cg
cg07430849	chr16	326397	Both	cg
cg21946698	chr16	326615	Both	cg
cg02921617	chr16	326673	Both	cg
cg01344518	chr16	326728	Both	cg
cg26876334	chr16	329682	Both	cg
cg08199013	chr16	330010	Both	cg
cg27560922	chr16	330267	Both	cg
cg16552945	chr16	330732	Red	cg
cg15755548	chr16	331050	Both	cg
cg16447794	chr16	331207	Both	cg
cg08496521	chr16	331354	Both	cg
cg08853359	chr16	331454	Both	cg
cg08203127	chr16	331727	Grn	cg
cg01309213	chr16	331821	Grn	cg
cg09417849	chr16	331892	Red	cg
cg03663874	chr16	332515	Both	cg
cg01979489	chr16	332603	Red	cg
cg27392802	chr16	332705	Grn	cg
cg09357140	chr16	332745	Red	cg
cg02428506	chr16	332825	Both	cg
cg10826763	chr16	332963	Both	cg
cg10151162	chr16	333104	Both	cg
cg00508131	chr16	333153	Both	cg
cg01761710	chr16	333155	Both	cg
cg07326665	chr16	334445	Both	cg
cg00382227	chr16	334557	Both	cg
cg08498179	chr16	334749	Grn	cg
cg08914678	chr16	334889	Both	cg
cg05703996	chr16	335830	Red	cg
cg08140236	chr16	337132	Both	cg
cg06233593	chr16	337645	Both	cg
cg04928096	chr16	338079	Both	cg
cg02145319	chr16	339492	Both	cg
cg26462212	chr16	339544	Both	cg
cg10010898	chr16	339598	Both	cg
cg16474948	chr16	339746	Both	cg
cg05523267	chr16	341185	Red	cg
cg09548897	chr16	341277	Both	cg
cg01677987	chr16	341404	Both	cg
cg08134324	chr16	342012	Red	cg
cg26912541	chr16	343263	Grn	cg
cg04808813	chr16	343299	Red	cg
cg01444501	chr16	343706	Both	cg
cg27480957	chr16	345454	Both	cg
cg10500953	chr16	346518	Red	cg
cg08823186	chr16	347294	Grn	cg
cg19149941	chr16	347839	Both	cg
cg27331759	chr16	347891	Red	cg
cg06387245	chr16	348076	Both	cg
cg00432872	chr16	349062	Both	cg
cg05988219	chr16	350720	Red	cg
cg10184845	chr16	351867	Both	cg
cg09987150	chr16	351967	Both	cg
cg07809981	chr16	352159	Red	cg
cg08372680	chr16	352504	Both	cg
cg00301018	chr16	352599	Both	cg
cg09319227	chr16	352684	Both	cg
cg07405255	chr16	354052	Both	cg
cg11090131	chr16	354263	Both	cg
cg08493338	chr16	354269	Red	cg
cg01623343	chr16	354374	Grn	cg
cg07558833	chr16	354911	Both	cg
cg10354730	chr16	357249	Both	cg
cg16412914	chr16	358248	Both	cg
cg01517185	chr16	358490	Both	cg
cg26616258	chr16	358591	Grn	cg
cg03431067	chr16	367990	Red	cg
cg03660377	chr16	368048	Red	cg
cg03316628	chr16	368066	Red	cg
cg26525629	chr16	368524	Both	cg
cg00602726	chr16	368727	Both	cg
cg01929285	chr16	368761	Red	cg
cg02710530	chr16	372097	Both	cg
cg00973118	chr16	374570	Both	cg
cg27549619	chr16	374924	Both	cg
cg01045337	chr16	374988	Red	cg
cg02086790	chr16	375327	Both	cg
cg03397724	chr16	375541	Red	cg
cg07915516	chr16	377344	Both	cg
cg16778107	chr16	381873	Both	cg
cg16760168	chr16	391057	Both	cg
cg08755601	chr16	391476	Red	cg
cg04322644	chr16	392392	Both	cg
cg03000848	chr16	396164	Grn	cg
cg27308245	chr16	396393	Both	cg
cg07115761	chr16	396494	Both	cg
cg09121920	chr16	397672	Both	cg
cg25023245	chr16	401986	Both	cg
cg08942073	chr16	402320	Red	cg
cg03330454	chr16	403022	Grn	cg
cg15001381	chr16	403314	Grn	cg
cg08577231	chr16	403800	Both	cg
cg09593385	chr16	407217	Grn	cg
cg08757730	chr16	409254	Red	cg
cg07631681	chr16	410001	Red	cg
cg20297053	chr16	410274	Both	cg
cg06113801	chr16	410333	Grn	cg
cg06038470	chr16	410721	Grn	cg
cg06219586	chr16	410931	Both	cg
cg00012960	chr16	411011	Both	cg
cg09813301	chr16	411182	Grn	cg
cg10295858	chr16	411352	Grn	cg
cg03923285	chr16	412168	Both	cg
cg09135239	chr16	412393	Red	cg
cg01388847	chr16	412428	Both	cg
cg02870744	chr16	412727	Both	cg
cg09955084	chr16	413813	Red	cg
cg10192872	chr16	417842	Both	cg
cg00928191	chr16	419800	Both	cg
cg26913058	chr16	419975	Grn	cg
cg00101154	chr16	420108	Both	cg
cg12437481	chr16	420112	Both	cg
cg08923669	chr16	420230	Red	cg
cg09226044	chr16	420490	Red	cg
cg01446963	chr16	420627	Both	cg
cg06105288	chr16	420669	Both	cg
cg09504571	chr16	420755	Both	cg
cg10349874	chr16	420996	Both	cg
cg26944245	chr16	421049	Red	cg
cg10805676	chr16	421990	Both	cg
cg04004607	chr16	422053	Both	cg
cg04507446	chr16	422157	Both	cg
cg01733958	chr16	423420	Both	cg
cg04481126	chr16	423872	Both	cg
cg06910049	chr16	424320	Red	cg
cg03842433	chr16	425329	Both	cg
cg08962167	chr16	425385	Grn	cg
cg05505758	chr16	425399	Red	cg
cg01185755	chr16	426086	Red	cg
cg16347023	chr16	426171	Grn	cg
cg16389465	chr16	426713	Both	cg
cg26732618	chr16	426799	Red	cg
cg07993372	chr16	427084	Red	cg
cg07435269	chr16	427561	Red	cg
cg02999476	chr16	427684	Red	cg
cg01754848	chr16	427756	Both	cg
cg08472243	chr16	427912	Both	cg
cg10112599	chr16	428288	Red	cg
cg04669470	chr16	428475	Red	cg
cg02609775	chr16	430019	Both	cg
cg09455322	chr16	431255	Grn	cg
cg01940867	chr16	431543	Both	cg
cg07530022	chr16	431628	Red	cg
cg08083976	chr16	432219	Grn	cg
cg20943255	chr16	432545	Both	cg
cg16555142	chr16	432566	Red	cg
cg01209599	chr16	432973	Both	cg
cg16579431	chr16	433439	Both	cg
cg00764796	chr16	433504	Red	cg
cg02413874	chr16	433641	Both	cg
cg03411082	chr16	433715	Both	cg
cg07492924	chr16	433825	Both	cg
cg06219695	chr16	434256	Both	cg
cg00354542	chr16	434356	Both	cg
cg03694875	chr16	435915	Both	cg
cg04967610	chr16	437016	Both	cg
cg09456516	chr16	437148	Both	cg
cg16570980	chr16	438561	Red	cg
cg06829266	chr16	446668	Grn	cg
cg00221969	chr16	447463	Grn	cg
cg08183303	chr16	447934	Both	cg
cg27315249	chr16	450562	Both	cg
cg00481259	chr16	450837	Red	cg
cg06180606	chr16	450904	Both	cg
cg02963119	chr16	450970	Grn	cg
cg07973095	chr16	451040	Red	cg
cg02642370	chr16	451495	Both	cg
cg16245339	chr16	451507	Grn	cg
cg27453301	chr16	451575	Both	cg
cg01546397	chr16	451643	Grn	cg
cg21520826	chr16	451667	Red	cg
cg06935581	chr16	451865	Red	cg
cg08581536	chr16	452067	Grn	cg
cg25672287	chr16	452092	Grn	cg
cg03576748	chr16	452547	Both	cg
cg07205857	chr16	455057	Both	cg
cg10509880	chr16	457382	Red	cg
cg05553342	chr16	457820	Red	cg
cg16492043	chr16	458234	Red	cg
cg26946311	chr16	459792	Both	cg
cg04180723	chr16	459965	Both	cg
cg10152030	chr16	460049	Red	cg
cg03953980	chr16	460365	Both	cg
cg27665823	chr16	460516	Red	cg
cg07969308	chr16	460746	Both	cg
cg03640864	chr16	461701	Both	cg
cg09869015	chr16	461785	Red	cg
cg06779421	chr16	464516	Both	cg
cg27238903	chr16	471071	Both	cg
cg09555736	chr16	474271	Both	cg
cg02102075	chr16	474430	Both	cg
cg06502279	chr16	474467	Both	cg
cg03363565	chr16	474528	Both	cg
cg05259946	chr16	474937	Both	cg
cg01165297	chr16	475440	Both	cg
cg17524151	chr16	475494	Both	cg
cg27585405	chr16	475496	Grn	cg
cg03319323	chr16	475643	Grn	cg
cg05098233	chr16	475948	Grn	cg
cg16697493	chr16	476419	Both	cg
cg02614658	chr16	476729	Both	cg
cg26780138	chr16	477087	Both	cg
cg10357909	chr16	479994	Both	cg
cg03538565	chr16	492969	Both	cg
cg02296627	chr16	508045	Both	cg
cg02859026	chr16	511188	Both	cg
cg08385995	chr16	513010	Both	cg
cg00806214	chr16	521912	Grn	cg
cg09962377	chr16	522007	Both	cg
cg05692420	chr16	523818	Both	cg
cg04343789	chr16	523849	Both	cg
cg04273867	chr16	524300	Both	cg
cg08830105	chr16	524414	Both	cg
cg09408143	chr16	524778	Both	cg
cg07740599	chr16	524857	Both	cg
cg27182529	chr16	528479	Both	cg
cg05947422	chr16	532347	Both	cg
cg20610177	chr16	532468	Both	cg
cg16352485	chr16	532497	Both	cg
cg03382841	chr16	532538	Red	cg
cg01005536	chr16	532596	Both	cg
cg26736850	chr16	532656	Red	cg
cg08591538	chr16	533228	Both	cg
cg05347755	chr16	534908	Both	cg
cg26543243	chr16	537543	Both	cg
cg06259664	chr16	537672	Both	cg
cg27494100	chr16	537705	Red	cg
cg00851125	chr16	539845	Red	cg
cg10347859	chr16	539904	Both	cg
cg26524037	chr16	540031	Red	cg
cg27207597	chr16	540226	Red	cg
cg00676925	chr16	540266	Both	cg
cg16776421	chr16	541243	Both	cg
cg27581871	chr16	542535	Both	cg
cg02210314	chr16	542600	Both	cg
cg08110692	chr16	552240	Both	cg
cg00651016	chr16	552754	Both	cg
cg07768268	chr16	556039	Both	cg
cg01092250	chr16	556146	Both	cg
cg04998536	chr16	556350	Both	cg
cg09734162	chr16	557929	Both	cg
cg06059043	chr16	559311	Both	cg
cg03403440	chr16	560062	Red	cg
cg07603951	chr16	560111	Red	cg
cg00087568	chr16	560280	Both	cg
cg08936549	chr16	560666	Both	cg
cg08201238	chr16	560855	Both	cg
cg01721454	chr16	561403	Both	cg
cg21576151	chr16	561444	Both	cg
cg27665715	chr16	562977	Red	cg
cg03496912	chr16	564810	Both	cg
cg27444899	chr16	565493	Red	cg
cg05375100	chr16	565623	Grn	cg
cg16810522	chr16	565780	Both	cg
cg08917356	chr16	566043	Red	cg
cg03644750	chr16	567078	Both	cg
cg10011963	chr16	567178	Both	cg
cg08279362	chr16	569167	Both	cg
cg00447582	chr16	569849	Both	cg
cg00151732	chr16	570188	Red	cg
cg04094067	chr16	570658	Both	cg
cg07186557	chr16	570765	Both	cg
cg04131949	chr16	570794	Both	cg
cg10053879	chr16	571091	Both	cg
cg09901902	chr16	571953	Both	cg
cg04168554	chr16	572062	Both	cg
cg02960904	chr16	574701	Red	cg
cg02143778	chr16	575420	Both	cg
cg13310628	chr16	576870	Both	cg
cg01174447	chr16	577030	Red	cg
cg26928467	chr16	577442	Both	cg
cg03884976	chr16	577621	Grn	cg
cg02360300	chr16	577976	Red	cg
cg07133445	chr16	578352	Both	cg
cg27191184	chr16	580239	Both	cg
cg08893269	chr16	580966	Both	cg
cg05772850	chr16	583676	Both	cg
cg05679440	chr16	583961	Both	cg
cg26441910	chr16	584220	Red	cg
cg09190795	chr16	585171	Both	cg
cg05251814	chr16	585386	Both	cg
cg03619332	chr16	585859	Both	cg
cg08807995	chr16	586923	Red	cg
cg07131540	chr16	587568	Both	cg
cg06934023	chr16	587828	Red	cg
cg02264733	chr16	588086	Both	cg
cg16764167	chr16	588352	Both	cg
cg05598120	chr16	588482	Both	cg
cg03218198	chr16	588562	Red	cg
cg08707123	chr16	589874	Both	cg
cg27558820	chr16	590094	Both	cg
cg10377644	chr16	590582	Both	cg
cg03409338	chr16	591353	Both	cg
cg04430996	chr16	591437	Both	cg
cg06053417	chr16	591589	Both	cg
cg06551464	chr16	592317	Both	cg
cg04895205	chr16	592365	Both	cg
cg08474467	chr16	593365	Red	cg
cg02723964	chr16	593476	Both	cg
cg08928871	chr16	594329	Red	cg
cg08442550	chr16	595486	Both	cg
cg03849755	chr16	595548	Both	cg
cg03140557	chr16	595690	Both	cg
cg09077332	chr16	595794	Red	cg
cg13113599	chr16	595848	Both	cg
cg03614373	chr16	595904	Red	cg
cg02278319	chr16	596009	Both	cg
cg26582098	chr16	596185	Red	cg
cg09763373	chr16	596899	Both	cg
cg04076387	chr16	597434	Both	cg
cg01339929	chr16	598113	Red	cg
cg01710580	chr16	598674	Red	cg
cg03355147	chr16	598833	Red	cg
cg00948274	chr16	599580	Both	cg
cg00111532	chr16	600998	Red	cg
cg05477246	chr16	601244	Red	cg
cg26722972	chr16	601869	Both	cg
cg10438977	chr16	602135	Grn	cg
cg05738470	chr16	603743	Both	cg
cg03216729	chr16	603845	Both	cg
cg02110527	chr16	603934	Both	cg
cg03352893	chr16	604188	Both	cg
cg26648579	chr16	604802	Both	cg
cg09181861	chr16	604935	Red	cg
cg12567545	chr16	604948	Both	cg
cg01274753	chr16	605144	Red	cg
cg10396171	chr16	605214	Grn	cg
cg18634560	chr16	605347	Both	cg
cg08681497	chr16	605725	Both	cg
cg03627678	chr16	607455	Both	cg
cg09512406	chr16	609103	Both	cg
cg09303678	chr16	609353	Both	cg
cg08133584	chr16	609679	Both	cg
cg19149524	chr16	609956	Both	cg
cg03395191	chr16	609989	Both	cg
cg23008708	chr16	610499	Both	cg
cg08950915	chr16	610895	Grn	cg
cg24160381	chr16	611177	Both	cg
cg07576033	chr16	611384	Both	cg
cg05325887	chr16	611985	Both	cg
cg01994216	chr16	612306	Both	cg
cg27558697	chr16	613006	Both	cg
cg08864283	chr16	613142	Red	cg
cg09476347	chr16	613343	Both	cg
cg16452248	chr16	613526	Red	cg
cg01435178	chr16	613632	Grn	cg
cg06951750	chr16	614645	Grn	cg
cg27409401	chr16	614852	Grn	cg
cg05389958	chr16	614986	Red	cg
cg00131705	chr16	615073	Red	cg
cg04562611	chr16	615315	Grn	cg
cg10096052	chr16	615709	Both	cg
cg08989290	chr16	615782	Both	cg
cg22250781	chr16	615887	Both	cg
cg04497992	chr16	616212	Grn	cg
cg02475695	chr16	616220	Both	cg
cg06297391	chr16	616827	Red	cg
cg27063372	chr16	616857	Red	cg
cg01721754	chr16	616935	Both	cg
cg03815552	chr16	617420	Both	cg
cg02129266	chr16	618202	Both	cg
cg04064054	chr16	619455	Both	cg
cg06486124	chr16	619677	Red	cg
cg07953400	chr16	619759	Red	cg
cg07024017	chr16	619806	Both	cg
cg19977912	chr16	619814	Both	cg
cg07666195	chr16	619825	Red	cg
cg00908189	chr16	619842	Red	cg
cg08745556	chr16	619874	Grn	cg
cg01179631	chr16	620007	Grn	cg
cg00102808	chr16	620304	Red	cg
cg24014020	chr16	620796	Both	cg
cg07256732	chr16	621771	Both	cg
cg08805041	chr16	621841	Both	cg
cg08613153	chr16	622765	Grn	cg
cg07343612	chr16	622815	Red	cg
cg07163531	chr16	622992	Both	cg
cg00058799	chr16	624005	Grn	cg
cg08150755	chr16	624161	Grn	cg
cg07053964	chr16	624366	Both	cg
cg07344990	chr16	625906	Red	cg
cg03759094	chr16	626167	Red	cg
cg00013655	chr16	629015	Red	cg
cg02085612	chr16	629464	Both	cg
cg05349077	chr16	630159	Red	cg
cg09263875	chr16	632152	Both	cg
cg09180702	chr16	633722	Red	cg
cg00953006	chr16	633868	Both	cg
cg05671758	chr16	634009	Both	cg
cg08393008	chr16	634271	Both	cg
cg03804128	chr16	635623	Both	cg
cg04258138	chr16	636227	Both	cg
cg09256448	chr16	638327	Both	cg
cg07627675	chr16	638624	Both	cg
cg03701222	chr16	639209	Both	cg
cg06711621	chr16	639428	Red	cg
cg09214983	chr16	639689	Both	cg
cg12447802	chr16	640047	Red	cg
cg04784260	chr16	640131	Grn	cg
cg00086809	chr16	640354	Both	cg
cg23890044	chr16	640595	Both	cg
cg04027778	chr16	641748	Red	cg
cg01149264	chr16	644081	Red	cg
cg08099685	chr16	644309	Both	cg
cg04135806	chr16	644494	Both	cg
cg04709771	chr16	646395	Both	cg
cg05027554	chr16	646579	Red	cg
cg08220753	chr16	648872	Both	cg
cg01770948	chr16	649132	Both	cg
cg05771377	chr16	649603	Both	cg
cg15972129	chr16	649687	Both	cg
cg07186472	chr16	650828	Both	cg
cg16778405	chr16	653443	Red	cg
cg00585551	chr16	661116	Both	cg
cg08638785	chr16	661482	Both	cg
cg09045419	chr16	662704	Both	cg
cg03736944	chr16	663474	Both	cg
cg26795035	chr16	664188	Both	cg
cg03725134	chr16	664287	Both	cg
cg07522807	chr16	664647	Both	cg
cg07088966	chr16	664704	Both	cg
cg00362381	chr16	665320	Grn	cg
cg03291610	chr16	666320	Both	cg
cg06717750	chr16	667157	Grn	cg
cg27060386	chr16	667188	Both	cg
cg26607991	chr16	669235	Both	cg
cg07151047	chr16	670341	Red	cg
cg06332512	chr16	670800	Red	cg
cg05992301	chr16	670840	Both	cg
cg06714655	chr16	671171	Both	cg
cg06219301	chr16	671340	Both	cg
cg07702637	chr16	671556	Red	cg
cg03599812	chr16	671905	Red	cg
cg02037681	chr16	671920	Both	cg
cg03991300	chr16	672283	Both	cg
cg07192961	chr16	672468	Both	cg
cg08587397	chr16	672930	Red	cg
cg02311180	chr16	672991	Both	cg
cg03627637	chr16	673115	Red	cg
cg07597022	chr16	675116	Both	cg
cg05153176	chr16	675614	Both	cg
cg05782811	chr16	675980	Red	cg
cg08624878	chr16	676042	Both	cg
cg07896984	chr16	676138	Both	cg
cg07437024	chr16	677526	Both	cg
cg04911050	chr16	677664	Red	cg
cg03405834	chr16	677895	Both	cg
cg00962254	chr16	678050	Red	cg
cg06013113	chr16	678127	Red	cg
cg03630800	chr16	678562	Both	cg
cg00540722	chr16	678891	Both	cg
cg01936347	chr16	679189	Both	cg
cg26920007	chr16	679347	Both	cg
cg10359913	chr16	679475	Both	cg
cg27313492	chr16	679543	Both	cg
cg10478221	chr16	679917	Both	cg
cg03352717	chr16	679927	Both	cg
cg05351750	chr16	680335	Both	cg
cg05932139	chr16	680872	Both	cg
cg19227170	chr16	680877	Both	cg
cg08858521	chr16	681022	Both	cg
cg01458062	chr16	681057	Red	cg
cg06520088	chr16	683852	Both	cg
cg08933790	chr16	684082	Both	cg
cg16703943	chr16	684431	Red	cg
cg07961104	chr16	684607	Both	cg
cg03015880	chr16	684669	Both	cg
cg04636834	chr16	685580	Both	cg
cg20319926	chr16	685686	Both	cg
cg16757281	chr16	685785	Red	cg
cg07692169	chr16	686270	Grn	cg
cg27430053	chr16	686402	Red	cg
cg08810813	chr16	686527	Both	cg
cg07165459	chr16	686584	Both	cg
cg01337795	chr16	686763	Both	cg
cg06786499	chr16	687145	Red	cg
cg05062889	chr16	687414	Both	cg
cg02985292	chr16	687604	Both	cg
cg09281683	chr16	687888	Both	cg
cg07284546	chr16	690468	Both	cg
cg00117965	chr16	691444	Both	cg
cg01852007	chr16	691500	Both	cg
cg09629193	chr16	691570	Grn	cg
cg08774802	chr16	691652	Red	cg
cg05323904	chr16	691677	Both	cg
cg09305478	chr16	691988	Both	cg
cg26804023	chr16	692027	Grn	cg
cg05308814	chr16	692355	Red	cg
cg01973862	chr16	692366	Red	cg
cg07843956	chr16	692375	Grn	cg
cg01674274	chr16	692585	Both	cg
cg00386663	chr16	692659	Both	cg
cg04145621	chr16	693166	Both	cg
cg07427211	chr16	696003	Both	cg
cg14257263	chr16	696496	Both	cg
cg07760369	chr16	696801	Both	cg
cg06505619	chr16	698072	Red	cg
cg01120509	chr16	698230	Grn	cg
cg07515536	chr16	698782	Red	cg
cg01535567	chr16	698936	Both	cg
cg02734472	chr16	699218	Both	cg
cg08806263	chr16	699293	Grn	cg
cg02232531	chr16	699316	Red	cg
cg07243103	chr16	699355	Grn	cg
cg09876101	chr16	699357	Red	cg
cg02729011	chr16	699500	Both	cg
cg00686339	chr16	699775	Red	cg
cg26776784	chr16	701656	Both	cg
cg04580731	chr16	701833	Red	cg
cg06139682	chr16	701913	Both	cg
cg08575249	chr16	702123	Both	cg
cg00469995	chr16	702586	Grn	cg
cg09067715	chr16	702600	Red	cg
cg04343385	chr16	703464	Both	cg
cg06404340	chr16	703597	Both	cg
cg05409441	chr16	703822	Both	cg
cg03923423	chr16	703961	Both	cg
cg08216050	chr16	704013	Red	cg
cg02705487	chr16	704060	Red	cg
cg09048665	chr16	704976	Red	cg
cg10067787	chr16	705049	Both	cg
cg09310612	chr16	705777	Both	cg
cg27189623	chr16	705930	Both	cg
cg00320059	chr16	706573	Both	cg
cg00802000	chr16	706648	Red	cg
cg06275028	chr16	707601	Both	cg
cg09136821	chr16	707712	Both	cg
cg04738447	chr16	708575	Red	cg
cg16708495	chr16	709288	Both	cg
cg26988922	chr16	709298	Both	cg
cg02852791	chr16	710674	Red	cg
cg16808927	chr16	710921	Red	cg
cg01886460	chr16	711015	Red	cg
cg01252526	chr16	711033	Red	cg
cg03287339	chr16	711135	Both	cg
cg05638439	chr16	711235	Red	cg
cg27524531	chr16	711706	Both	cg
cg08024097	chr16	712147	Both	cg
cg06411434	chr16	712254	Red	cg
cg08982878	chr16	712350	Both	cg
cg12343929	chr16	712818	Both	cg
cg05773599	chr16	712872	Grn	cg
cg05335115	chr16	713023	Red	cg
cg04147158	chr16	714619	Both	cg
cg00547727	chr16	714968	Red	cg
cg07894983	chr16	714970	Grn	cg
cg09781414	chr16	715207	Both	cg
cg02376143	chr16	715591	Both	cg
cg05904283	chr16	716021	Red	cg
cg04673509	chr16	716037	Both	cg
cg09603710	chr16	716055	Red	cg
cg02814289	chr16	717213	Both	cg
cg07375207	chr16	717419	Both	cg
cg04365973	chr16	717556	Red	cg
cg00904273	chr16	717621	Both	cg
cg05135288	chr16	717707	Both	cg
cg00093058	chr16	717932	Both	cg
cg08024847	chr16	717963	Grn	cg
cg07018132	chr16	718091	Grn	cg
cg09718722	chr16	718114	Red	cg
cg03701120	chr16	718123	Grn	cg
cg04941728	chr16	718125	Red	cg
cg02268354	chr16	718175	Red	cg
cg18826520	chr16	718242	Grn	cg
cg03234970	chr16	718270	Red	cg
cg02283114	chr16	718660	Both	cg
cg08616681	chr16	718778	Both	cg
cg00369786	chr16	719818	Red	cg
cg10331518	chr16	720752	Both	cg
cg08381596	chr16	720883	Both	cg
cg02725362	chr16	721101	Both	cg
cg05220042	chr16	721934	Red	cg
cg27336518	chr16	722515	Red	cg
cg08241115	chr16	722688	Both	cg
cg06553210	chr16	722942	Both	cg
cg09355190	chr16	723016	Red	cg
cg03246570	chr16	723047	Both	cg
cg05536644	chr16	723900	Both	cg
cg07379557	chr16	725416	Both	cg
cg06525293	chr16	725532	Red	cg
cg07847424	chr16	725543	Grn	cg
cg27326823	chr16	725581	Red	cg
cg02026235	chr16	725862	Both	cg
cg07919131	chr16	725964	Both	cg
cg02618550	chr16	726214	Both	cg
cg09864712	chr16	726786	Both	cg
cg03079132	chr16	727212	Both	cg
cg06983322	chr16	728084	Red	cg
cg26510178	chr16	728470	Red	cg
cg04861096	chr16	729354	Both	cg
cg17328659	chr16	729498	Both	cg
cg02871940	chr16	729763	Grn	cg
cg10107298	chr16	729906	Red	cg
cg04269879	chr16	729917	Both	cg
cg01352882	chr16	730130	Grn	cg
cg04861014	chr16	730187	Grn	cg
cg01378995	chr16	730898	Both	cg
cg22313497	chr16	730927	Both	cg
cg00595197	chr16	731220	Both	cg
cg23481246	chr16	731772	Both	cg
cg27190398	chr16	731844	Red	cg
cg13005329	chr16	732033	Both	cg
cg05800756	chr16	732216	Both	cg
cg07880741	chr16	732635	Both	cg
cg05444083	chr16	733058	Both	cg
cg21038123	chr16	733280	Both	cg
cg09465703	chr16	733842	Red	cg
cg03945320	chr16	733905	Red	cg
cg03899598	chr16	734426	Red	cg
cg02851105	chr16	734504	Grn	cg
cg08398290	chr16	734514	Grn	cg
cg06191810	chr16	734517	Red	cg
cg00873473	chr16	734532	Grn	cg
cg05787952	chr16	734667	Both	cg
cg06646636	chr16	734766	Both	cg
cg27579097	chr16	734844	Red	cg
cg26750188	chr16	735814	Red	cg
cg07781087	chr16	736823	Red	cg
cg08682334	chr16	737214	Both	cg
cg10949622	chr16	737229	Both	cg
cg23740245	chr16	737393	Both	cg
cg08637473	chr16	737490	Both	cg
cg07984365	chr16	739425	Both	cg
cg02677947	chr16	739463	Both	cg
cg09852871	chr16	739598	Both	cg
cg27589204	chr16	740182	Red	cg
cg04775589	chr16	740339	Grn	cg
cg07509420	chr16	740472	Both	cg
cg26818935	chr16	740532	Red	cg
cg02702524	chr16	740552	Grn	cg
cg15070798	chr16	740561	Both	cg
cg07708567	chr16	740572	Grn	cg
cg02620557	chr16	740807	Red	cg
cg16698286	chr16	741279	Both	cg
cg03859614	chr16	741298	Both	cg
cg06812747	chr16	742426	Red	cg
cg06639267	chr16	743338	Both	cg
cg05673214	chr16	743476	Red	cg
cg01552128	chr16	743584	Both	cg
cg22271663	chr16	743925	Both	cg
cg27436995	chr16	743998	Red	cg
cg05542681	chr16	744328	Red	cg
cg10791317	chr16	744622	Both	cg
cg03349020	chr16	744861	Grn	cg
cg04005677	chr16	744939	Both	cg
cg02958327	chr16	745663	Red	cg
cg01003448	chr16	745685	Grn	cg
cg07482202	chr16	745687	Grn	cg
cg01195246	chr16	745765	Both	cg
cg02713960	chr16	746048	Both	cg
cg27116253	chr16	746110	Both	cg
cg02387244	chr16	746132	Both	cg
cg05487890	chr16	746946	Red	cg
cg04243153	chr16	747187	Both	cg
cg05189281	chr16	747310	Both	cg
cg26804595	chr16	749581	Both	cg
cg27222295	chr16	750365	Red	cg
cg06355570	chr16	750399	Both	cg
cg07515667	chr16	751056	Both	cg
cg03420713	chr16	751312	Red	cg
cg11682528	chr16	751317	Both	cg
cg02334987	chr16	751450	Both	cg
cg03084838	chr16	751603	Both	cg
cg27647054	chr16	754883	Both	cg
cg00904786	chr16	755245	Both	cg
cg08166554	chr16	755718	Both	cg
cg27088655	chr16	755793	Both	cg
cg05806333	chr16	756033	Grn	cg
cg01934790	chr16	756400	Both	cg
cg00096440	chr16	756586	Both	cg
cg09507635	chr16	756812	Both	cg
cg07644125	chr16	757149	Red	cg
cg06537005	chr16	758544	Both	cg
cg04184273	chr16	758683	Both	cg
cg08792976	chr16	760528	Grn	cg
cg01597373	chr16	760760	Red	cg
cg26651775	chr16	764420	Red	cg
cg08492912	chr16	764759	Grn	cg
cg11027330	chr16	764794	Both	cg
cg06154544	chr16	764854	Both	cg
cg16769507	chr16	765416	Grn	cg
cg16998213	chr16	765434	Grn	cg
cg07333738	chr16	765560	Grn	cg
cg04578660	chr16	765670	Grn	cg
cg06320418	chr16	766888	Red	cg
cg07161847	chr16	767141	Both	cg
cg09510476	chr16	767325	Grn	cg
cg07623839	chr16	767530	Both	cg
cg10058850	chr16	768068	Red	cg
cg10254923	chr16	769848	Both	cg
cg00659953	chr16	770731	Both	cg
cg03855706	chr16	770778	Red	cg
cg03383713	chr16	771506	Both	cg
cg09830866	chr16	771714	Red	cg
cg18653534	chr16	772142	Both	cg
cg09385972	chr16	772568	Both	cg
cg27399753	chr16	772689	Both	cg
cg06060703	chr16	773998	Both	cg
cg06460013	chr16	775648	Red	cg
cg04050728	chr16	776416	Both	cg
cg16899442	chr16	776458	Both	cg
cg01680844	chr16	776501	Both	cg
cg16443148	chr16	776667	Red	cg
cg10163825	chr16	776685	Both	cg
cg00099091	chr16	776809	Grn	cg
cg16652790	chr16	776895	Grn	cg
cg01641096	chr16	776918	Red	cg
cg04337618	chr16	777215	Red	cg
cg07516976	chr16	777273	Red	cg
cg22781074	chr16	777456	Both	cg
cg27576209	chr16	777489	Both	cg
cg02574319	chr16	777669	Red	cg
cg13810511	chr16	777724	Both	cg
cg07664667	chr16	778351	Red	cg
cg10085844	chr16	778550	Both	cg
cg20104307	chr16	778658	Both	cg
cg01468220	chr16	779026	Red	cg
cg12981843	chr16	779218	Both	cg
cg10226527	chr16	779605	Red	cg
cg00331210	chr16	780258	Both	cg
cg00881372	chr16	780555	Both	cg
cg03063946	chr16	783324	Both	cg
cg00936733	chr16	783597	Both	cg
cg07243736	chr16	783730	Red	cg
cg08100221	chr16	783800	Grn	cg
cg27144592	chr16	783916	Both	cg
cg10471683	chr16	784387	Red	cg
cg19130301	chr16	785033	Both	cg
cg03911015	chr16	785082	Both	cg
cg17710440	chr16	787071	Both	cg
cg07716624	chr16	787123	Both	cg
cg02459859	chr16	787266	Both	cg
cg06661638	chr16	787323	Red	cg
cg10179297	chr16	787799	Both	cg
cg01579052	chr16	788035	Both	cg
cg06860422	chr16	788079	Both	cg
cg02949111	chr16	788184	Both	cg
cg27638778	chr16	788935	Both	cg
cg26538942	chr16	790218	Grn	cg
cg03541381	chr16	790595	Grn	cg
cg14711016	chr16	790766	Both	cg
cg27209265	chr16	790912	Red	cg
cg16743101	chr16	791132	Grn	cg
cg10034642	chr16	791241	Both	cg
cg16732880	chr16	791244	Grn	cg
cg07870854	chr16	791252	Red	cg
cg08505355	chr16	791390	Grn	cg
cg01682208	chr16	793677	Both	cg
cg05245533	chr16	795877	Both	cg
cg09551544	chr16	796782	Both	cg
cg02831037	chr16	798278	Both	cg
cg02902882	chr16	798345	Both	cg
cg02887697	chr16	798501	Both	cg
cg07886017	chr16	801373	Both	cg
cg10511186	chr16	801394	Both	cg
cg02016467	chr16	801549	Both	cg
cg02216731	chr16	801936	Grn	cg
cg03553529	chr16	809413	Both	cg
cg06631222	chr16	809476	Red	cg
cg08700707	chr16	809679	Red	cg
cg08185808	chr16	809910	Both	cg
cg10398993	chr16	809972	Both	cg
cg05865615	chr16	810140	Both	cg
cg07945221	chr16	810247	Red	cg
cg05773312	chr16	810292	Both	cg
cg04130356	chr16	810643	Both	cg
cg10296755	chr16	810733	Red	cg
cg26771097	chr16	810891	Both	cg
cg03561787	chr16	810950	Both	cg
cg16574310	chr16	811013	Both	cg
cg08042055	chr16	811031	Grn	cg
cg17501569	chr16	811064	Both	cg
cg04588708	chr16	811078	Grn	cg
cg06100324	chr16	811347	Both	cg
cg09215282	chr16	811744	Grn	cg
cg26998078	chr16	815169	Both	cg
cg09857761	chr16	815553	Red	cg
cg02421962	chr16	815975	Both	cg
cg07524000	chr16	816020	Both	cg
cg16569147	chr16	816088	Both	cg
cg08380005	chr16	816149	Grn	cg
cg03156396	chr16	816177	Red	cg
cg05971010	chr16	816650	Both	cg
cg07242333	chr16	816874	Red	cg
cg08079266	chr16	817098	Red	cg
cg07970752	chr16	817463	Red	cg
cg06630425	chr16	818451	Grn	cg
cg01153376	chr16	818807	Red	cg
cg03433313	chr16	819064	Both	cg
cg26775123	chr16	819440	Both	cg
cg06502071	chr16	820050	Red	cg
cg16108835	chr16	820122	Both	cg
cg26945867	chr16	820155	Both	cg
cg26775289	chr16	820212	Both	cg
cg07950011	chr16	825076	Both	cg
cg06712053	chr16	825176	Red	cg
cg02266878	chr16	825525	Red	cg
cg01620538	chr16	830689	Red	cg
cg03729553	chr16	830766	Red	cg
cg27029744	chr16	832683	Both	cg
cg11470442	chr16	832828	Both	cg
cg03220734	chr16	832841	Both	cg
cg08581018	chr16	832942	Grn	cg
cg02485642	chr16	832958	Red	cg
cg08931647	chr16	832963	Red	cg
cg12950066	chr16	833110	Both	cg
cg04905557	chr16	833190	Red	cg
cg06876892	chr16	833231	Red	cg
cg05395523	chr16	833250	Both	cg
cg05831242	chr16	834043	Both	cg
cg05058809	chr16	834201	Red	cg
cg16804923	chr16	834399	Red	cg
cg16740505	chr16	834510	Red	cg
cg06706068	chr16	835857	Red	cg
cg02568541	chr16	835959	Red	cg
cg08932069	chr16	837006	Red	cg
cg09057080	chr16	837441	Grn	cg
cg12689475	chr16	837842	Both	cg
cg01866597	chr16	837896	Both	cg
cg26820233	chr16	838206	Red	cg
cg10191460	chr16	838229	Red	cg
cg01130162	chr16	838502	Grn	cg
cg11173279	chr16	838515	Grn	cg
cg02715797	chr16	838696	Red	cg
cg04929780	chr16	838782	Both	cg
cg00639984	chr16	839166	Both	cg
cg07371530	chr16	839581	Both	cg
cg06202653	chr16	841423	Grn	cg
cg05005382	chr16	841550	Red	cg
cg26888630	chr16	842039	Both	cg
cg03558676	chr16	842185	Red	cg
cg07704672	chr16	842529	Red	cg
cg04627530	chr16	843070	Both	cg
cg09323788	chr16	843219	Grn	cg
cg00719332	chr16	843295	Red	cg
cg10333416	chr16	844474	Red	cg
cg02447556	chr16	845011	Red	cg
cg02106180	chr16	845767	Both	cg
cg07501729	chr16	846077	Both	cg
cg09351623	chr16	847887	Red	cg
cg06881908	chr16	847936	Both	cg
cg09735190	chr16	847986	Grn	cg
cg09133452	chr16	848078	Both	cg
cg08515427	chr16	848997	Both	cg
cg01865825	chr16	850240	Red	cg
cg09611472	chr16	850371	Red	cg
cg08074971	chr16	850562	Grn	cg
cg08861556	chr16	850614	Both	cg
cg24889366	chr16	850646	Both	cg
cg04398695	chr16	850713	Red	cg
cg11444428	chr16	850802	Both	cg
cg06225589	chr16	850880	Both	cg
cg07546293	chr16	851255	Red	cg
cg08370077	chr16	851288	Red	cg
cg14100184	chr16	851298	Both	cg
cg00671386	chr16	851834	Both	cg
cg26722327	chr16	853160	Both	cg
cg05361530	chr16	853349	Both	cg
cg26455175	chr16	853533	Both	cg
cg08739696	chr16	854168	Both	cg
cg00684790	chr16	854325	Both	cg
cg04784519	chr16	854439	Grn	cg
cg07830750	chr16	854640	Both	cg
cg10299746	chr16	855300	Both	cg
cg01223225	chr16	855449	Both	cg
cg02407415	chr16	857454	Red	cg
cg06531573	chr16	857576	Both	cg
cg03749207	chr16	857863	Red	cg
cg14223671	chr16	857981	Both	cg
cg08395793	chr16	858205	Red	cg
cg03619075	chr16	858499	Both	cg
cg27407385	chr16	860721	Both	cg
cg01995067	chr16	863240	Red	cg
cg00706697	chr16	863475	Red	cg
cg03313654	chr16	863510	Both	cg
cg20911831	chr16	863884	Both	cg
cg06587435	chr16	865125	Both	cg
cg03888083	chr16	867542	Both	cg
cg21551271	chr16	867552	Both	cg
cg04497389	chr16	867594	Both	cg
cg05479627	chr16	869560	Both	cg
cg04623458	chr16	871165	Both	cg
cg02284800	chr16	872520	Both	cg
cg00828798	chr16	873426	Both	cg
cg08662043	chr16	873495	Red	cg
cg05441941	chr16	873598	Both	cg
cg07108083	chr16	873777	Grn	cg
cg09087363	chr16	874411	Grn	cg
cg03037401	chr16	874584	Both	cg
cg27420819	chr16	874894	Both	cg
cg04544033	chr16	875257	Both	cg
cg07531248	chr16	875410	Red	cg
cg03829194	chr16	875571	Grn	cg
cg26598348	chr16	875626	Both	cg
cg07500347	chr16	875881	Red	cg
cg05813818	chr16	875966	Red	cg
cg08290668	chr16	876164	Both	cg
cg16418105	chr16	876216	Red	cg
cg04765857	chr16	877071	Red	cg
cg07177724	chr16	877559	Both	cg
cg10075464	chr16	877630	Red	cg
cg05155605	chr16	878130	Both	cg
cg04399875	chr16	878162	Both	cg
cg09829850	chr16	878441	Red	cg
cg09556971	chr16	879016	Red	cg
cg05861635	chr16	879100	Both	cg
cg26996656	chr16	880371	Grn	cg
cg10273669	chr16	880831	Both	cg
cg10333400	chr16	882746	Grn	cg
cg02943188	chr16	882848	Both	cg
cg08278731	chr16	882925	Both	cg
cg10142236	chr16	883132	Red	cg
cg01336629	chr16	883622	Red	cg
cg01813327	chr16	883720	Both	cg
cg06649201	chr16	883846	Both	cg
cg06349762	chr16	888938	Red	cg
cg01125617	chr16	889011	Red	cg
cg05516755	chr16	889179	Red	cg
cg16489931	chr16	889276	Red	cg
cg02492143	chr16	889432	Red	cg
cg27272853	chr16	891260	Red	cg
cg02011706	chr16	891283	Both	cg
cg06158111	chr16	891302	Red	cg
cg09941884	chr16	891400	Both	cg
cg03560424	chr16	891605	Both	cg
cg09186244	chr16	891805	Both	cg
cg04652270	chr16	892048	Both	cg
cg01998808	chr16	892282	Both	cg
cg08524109	chr16	892435	Red	cg
cg08128264	chr16	893139	Both	cg
cg02288684	chr16	893259	Both	cg
cg26645225	chr16	893800	Red	cg
cg03634650	chr16	893904	Both	cg
cg09441223	chr16	893989	Red	cg
cg01944302	chr16	894789	Red	cg
cg07801181	chr16	894919	Both	cg
cg27007439	chr16	895307	Both	cg
cg09274253	chr16	896724	Both	cg
cg26583560	chr16	896768	Red	cg
cg06677582	chr16	896828	Both	cg
cg03020916	chr16	897192	Both	cg
cg06046317	chr16	897771	Both	cg
cg05368608	chr16	898182	Red	cg
cg09735711	chr16	898419	Both	cg
cg27108949	chr16	898803	Both	cg
cg08212438	chr16	898973	Both	cg
cg06427821	chr16	899090	Red	cg
cg10068222	chr16	899108	Both	cg
cg16381753	chr16	900231	Both	cg
cg16237529	chr16	900745	Both	cg
cg00334453	chr16	901023	Both	cg
cg02867882	chr16	901034	Both	cg
cg04893513	chr16	902736	Red	cg
cg06001277	chr16	903073	Red	cg
cg05290056	chr16	903892	Both	cg
cg08257287	chr16	904510	Red	cg
cg05799600	chr16	904543	Both	cg
cg04001770	chr16	905644	Red	cg
cg02730533	chr16	907445	Both	cg
cg08336687	chr16	907744	Red	cg
cg06765579	chr16	909169	Red	cg
cg16381253	chr16	909593	Red	cg
cg01935958	chr16	910721	Both	cg
cg02111855	chr16	911759	Both	cg
cg07710450	chr16	911786	Both	cg
cg05866545	chr16	911857	Red	cg
cg07091062	chr16	917687	Both	cg
cg00792022	chr16	919981	Both	cg
cg02563922	chr16	920048	Grn	cg
cg00181849	chr16	920856	Red	cg
cg09323092	chr16	921072	Both	cg
cg09461851	chr16	921161	Red	cg
cg00820311	chr16	921351	Grn	cg
cg08145839	chr16	922126	Red	cg
cg07519426	chr16	922132	Red	cg
cg00375444	chr16	923658	Both	cg
cg02852419	chr16	923712	Both	cg
cg04653025	chr16	924528	Both	cg
cg10455282	chr16	924817	Both	cg
cg09878267	chr16	925829	Grn	cg
cg04017310	chr16	926082	Both	cg
cg08816443	chr16	926409	Red	cg
cg07630787	chr16	926743	Both	cg
cg09905732	chr16	928154	Both	cg
cg03728898	chr16	928280	Both	cg
cg09080920	chr16	928338	Red	cg
cg26812486	chr16	928778	Both	cg
cg07274572	chr16	928942	Both	cg
cg00454961	chr16	929020	Grn	cg
cg10257821	chr16	929101	Red	cg
cg06185246	chr16	929333	Both	cg
cg08001552	chr16	929542	Red	cg
cg01653132	chr16	929729	Both	cg
cg01402068	chr16	930028	Red	cg
cg08678437	chr16	930077	Both	cg
cg04787784	chr16	930179	Both	cg
cg16364805	chr16	931211	Red	cg
cg06683487	chr16	936480	Both	cg
cg09091185	chr16	936993	Red	cg
cg05053735	chr16	937312	Both	cg
cg03595018	chr16	937477	Red	cg
cg04682685	chr16	938049	Red	cg
cg10301401	chr16	938327	Both	cg
cg07377859	chr16	938605	Both	cg
cg02094810	chr16	938681	Red	cg
cg07866823	chr16	940197	Both	cg
cg04431965	chr16	940230	Grn	cg
cg06653216	chr16	941948	Both	cg
cg05838751	chr16	942079	Both	cg
cg04774506	chr16	942183	Both	cg
cg02730887	chr16	943000	Both	cg
cg05421149	chr16	943038	Both	cg
cg08286957	chr16	943497	Both	cg
cg03899978	chr16	944690	Both	cg
cg19605644	chr16	945558	Both	cg
cg00942241	chr16	945615	Red	cg
cg03962950	chr16	945795	Both	cg
cg04524770	chr16	946408	Both	cg
cg14521724	chr16	946419	Both	cg
cg01707127	chr16	947051	Both	cg
cg04879645	chr16	947229	Both	cg
cg27466999	chr16	948246	Both	cg
cg04432454	chr16	949229	Grn	cg
cg09616608	chr16	949331	Both	cg
cg10071431	chr16	949659	Both	cg
cg02486209	chr16	949759	Red	cg
cg04546158	chr16	949929	Both	cg
cg00595889	chr16	951692	Red	cg
cg05350939	chr16	951736	Both	cg
cg06277909	chr16	951805	Both	cg
cg03796797	chr16	952599	Both	cg
cg06660652	chr16	953989	Both	cg
cg01918114	chr16	954222	Red	cg
cg07994580	chr16	955228	Both	cg
cg07602776	chr16	956700	Both	cg
cg03582827	chr16	958339	Red	cg
cg05095057	chr16	959445	Red	cg
cg08333063	chr16	959749	Both	cg
cg01816814	chr16	959883	Red	cg
cg03567120	chr16	959952	Both	cg
cg01735558	chr16	960144	Red	cg
cg01220134	chr16	960424	Both	cg
cg07936928	chr16	960527	Both	cg
cg10400804	chr16	960911	Both	cg
cg08300197	chr16	961018	Both	cg
cg09805889	chr16	961216	Both	cg
cg09011162	chr16	961353	Both	cg
cg08439890	chr16	962080	Both	cg
cg14757311	chr16	962818	Both	cg
cg05113373	chr16	962823	Both	cg
cg05578056	chr16	962909	Both	cg
cg26494542	chr16	963219	Both	cg
cg04480052	chr16	963384	Both	cg
cg00405043	chr16	963814	Both	cg
cg08156927	chr16	963866	Both	cg
cg04189647	chr16	963917	Both	cg
cg27512502	chr16	963994	Both	cg
cg05646515	chr16	964974	Red	cg
cg09412087	chr16	965780	Red	cg
cg04105547	chr16	965857	Red	cg
cg09134499	chr16	966362	Both	cg
cg05608113	chr16	966510	Both	cg
cg07527909	chr16	966593	Both	cg
cg01037989	chr16	966659	Grn	cg
cg10281704	chr16	966864	Red	cg
cg08568145	chr16	967350	Both	cg
cg07153511	chr16	967377	Both	cg
cg19063516	chr16	967618	Both	cg
cg01778190	chr16	967680	Both	cg
cg00931124	chr16	967929	Red	cg
cg07702526	chr16	967972	Red	cg
cg02200944	chr16	968024	Both	cg
cg09664373	chr16	968219	Grn	cg
cg00263700	chr16	968257	Grn	cg
cg00849267	chr16	968265	Red	cg
cg16607197	chr16	968643	Red	cg
cg04454872	chr16	968682	Red	cg
cg27578227	chr16	968787	Both	cg
cg03836831	chr16	969069	Both	cg
cg08531623	chr16	969293	Both	cg
cg16709691	chr16	969468	Grn	cg
cg06231519	chr16	969599	Grn	cg
cg01277300	chr16	969918	Red	cg
cg05706103	chr16	970167	Both	cg
cg09851343	chr16	970310	Grn	cg
cg08227260	chr16	970802	Both	cg
cg01207650	chr16	970818	Both	cg
cg00846502	chr16	971186	Both	cg
cg26619740	chr16	971556	Both	cg
cg08214990	chr16	971579	Red	cg
cg01752189	chr16	971820	Both	cg
cg09290694	chr16	972115	Both	cg
cg14766885	chr16	972510	Both	cg
cg04044465	chr16	972663	Red	cg
cg06379478	chr16	972851	Red	cg
cg05717959	chr16	973141	Both	cg
cg10222254	chr16	974785	Both	cg
cg26621778	chr16	976357	Both	cg
cg06249198	chr16	976559	Both	cg
cg05916446	chr16	977803	Both	cg
cg04242644	chr16	977849	Red	cg
cg01495521	chr16	978040	Grn	cg
cg03552086	chr16	979188	Both	cg
cg07338658	chr16	979488	Red	cg
cg05204097	chr16	979553	Both	cg
cg05724492	chr16	979662	Red	cg
cg07502868	chr16	979898	Red	cg
cg04357082	chr16	980022	Red	cg
cg12958312	chr16	980079	Both	cg
cg27084952	chr16	980146	Both	cg
cg00492957	chr16	980633	Grn	cg
cg04538473	chr16	981395	Both	cg
cg16661393	chr16	981631	Both	cg
cg04170174	chr16	981766	Both	cg
cg06993367	chr16	982031	Both	cg
cg06287843	chr16	982111	Both	cg
cg05409818	chr16	982386	Red	cg
cg03627931	chr16	982866	Red	cg
cg05180954	chr16	983153	Both	cg
cg08110413	chr16	983225	Both	cg
cg27118937	chr16	983870	Grn	cg
cg04317707	chr16	984002	Both	cg
cg03178232	chr16	984175	Grn	cg
cg06835404	chr16	988973	Both	cg
cg16755026	chr16	989298	Both	cg
cg08298584	chr16	989477	Red	cg
cg01567115	chr16	989564	Red	cg
cg03671266	chr16	989969	Red	cg
cg01138791	chr16	990105	Red	cg
cg10326234	chr16	990225	Both	cg
cg07002422	chr16	996172	Both	cg
cg05426700	chr16	998082	Both	cg
cg06507124	chr16	1001274	Both	cg
cg08666152	chr16	1001653	Both	cg
cg08613888	chr16	1001743	Both	cg
cg09721516	chr16	1002468	Both	cg
cg27622515	chr16	1004929	Both	cg
cg02941923	chr16	1005077	Both	cg
cg03046466	chr16	1005503	Red	cg
cg04707255	chr16	1005605	Both	cg
cg01115732	chr16	1005903	Both	cg
cg05836256	chr16	1006052	Grn	cg
cg06452013	chr16	1006166	Grn	cg
cg08074182	chr16	1007567	Both	cg
cg03965322	chr16	1009587	Both	cg
cg26450359	chr16	1009905	Red	cg
cg04908106	chr16	1010488	Both	cg
cg04517441	chr16	1011107	Both	cg
cg00865118	chr16	1011963	Both	cg
cg10814364	chr16	1011971	Both	cg
cg27116577	chr16	1012601	Grn	cg
cg06297356	chr16	1012735	Red	cg
cg04554272	chr16	1013990	Red	cg
cg08018572	chr16	1014592	Both	cg
cg10244976	chr16	1014818	Grn	cg
cg06430465	chr16	1014935	Grn	cg
cg13706784	chr16	1014975	Both	cg
cg02612270	chr16	1015103	Red	cg
cg26978368	chr16	1016357	Red	cg
cg09083178	chr16	1016463	Both	cg
cg08799778	chr16	1017338	Both	cg
cg07197480	chr16	1017808	Grn	cg
cg06056563	chr16	1018000	Both	cg
cg00863661	chr16	1019956	Both	cg
cg06334495	chr16	1020046	Both	cg
cg09786479	chr16	1020419	Both	cg
cg02867162	chr16	1020843	Both	cg
cg00442869	chr16	1020993	Grn	cg
cg01233215	chr16	1021001	Red	cg
cg00498059	chr16	1021048	Both	cg
cg06398150	chr16	1021062	Red	cg
cg00554442	chr16	1021074	Red	cg
cg04214866	chr16	1021098	Red	cg
cg24565496	chr16	1021302	Both	cg
cg05989795	chr16	1021386	Both	cg
cg05956518	chr16	1021780	Both	cg
cg16515546	chr16	1022411	Both	cg
cg07028768	chr16	1022650	Both	cg
cg03164805	chr16	1024326	Both	cg
cg08750280	chr16	1024642	Both	cg
cg04116432	chr16	1024838	Both	cg
cg06017559	chr16	1026760	Red	cg
cg10479181	chr16	1026877	Grn	cg
cg07820996	chr16	1026944	Both	cg
cg08166214	chr16	1027357	Both	cg
cg03420040	chr16	1027383	Red	cg
cg02837935	chr16	1027604	Both	cg
cg10169836	chr16	1029085	Both	cg
cg03496220	chr16	1029745	Red	cg
cg04177091	chr16	1030166	Both	cg
cg04809453	chr16	1030383	Red	cg
cg04493430	chr16	1030388	Both	cg
cg21696393	chr16	1030401	Both	cg
cg06777194	chr16	1030444	Red	cg
cg05031521	chr16	1030561	Grn	cg
cg09854626	chr16	1030568	Grn	cg
cg08965276	chr16	1030586	Grn	cg
cg05520409	chr16	1030619	Grn	cg
cg02925162	chr16	1031205	Red	cg
cg22904679	chr16	1031428	Both	cg
cg02049499	chr16	1031458	Grn	cg
cg05857979	chr16	1031653	Red	cg
cg09635053	chr16	1031944	Red	cg
cg21530890	chr16	1032260	Both	cg
cg05933904	chr16	1032266	Red	cg
cg03845626	chr16	1032491	Grn	cg
cg02268569	chr16	1032713	Both	cg
cg00304185	chr16	1033074	Both	cg
cg04124636	chr16	1033408	Both	cg
cg06723694	chr16	1034059	Both	cg
cg01964856	chr16	1034270	Both	cg
cg02170784	chr16	1034527	Both	cg
cg04398526	chr16	1035197	Both	cg
cg26716834	chr16	1035774	Both	cg
cg08992854	chr16	1036201	Both	cg
cg01387771	chr16	1036944	Both	cg
cg01159194	chr16	1037073	Grn	cg
cg05501426	chr16	1037381	Both	cg
cg06964876	chr16	1038180	Both	cg
cg27328179	chr16	1040373	Both	cg
cg03794530	chr16	1040444	Both	cg
cg07502874	chr16	1040578	Grn	cg
cg03123979	chr16	1041053	Both	cg
cg03630386	chr16	1041088	Both	cg
cg07773186	chr16	1041181	Both	cg
cg06557580	chr16	1041216	Both	cg
cg26923862	chr16	1041256	Red	cg
cg27128311	chr16	1041333	Red	cg
cg01450896	chr16	1041686	Both	cg
cg04933492	chr16	1045310	Both	cg
cg01781725	chr16	1047460	Both	cg
cg03568041	chr16	1047623	Red	cg
cg08977639	chr16	1047820	Both	cg
cg11978890	chr16	1048069	Both	cg
cg27292667	chr16	1049628	Both	cg
cg06052479	chr16	1050258	Both	cg
cg02371121	chr16	1050484	Both	cg
cg02827132	chr16	1052529	Red	cg
cg00779056	chr16	1052756	Red	cg
cg08438529	chr16	1052939	Red	cg
cg00585818	chr16	1053715	Grn	cg
cg09016324	chr16	1053741	Both	cg
cg16673508	chr16	1056794	Red	cg
cg02015607	chr16	1056992	Red	cg
cg08404749	chr16	1057052	Both	cg
cg02240748	chr16	1057796	Both	cg
cg07091798	chr16	1060367	Both	cg
cg08521396	chr16	1060545	Both	cg
cg15246706	chr16	1060558	Both	cg
cg10140104	chr16	1060680	Both	cg
cg08273874	chr16	1060765	Red	cg
cg05970874	chr16	1061053	Both	cg
cg02622133	chr16	1061920	Red	cg
cg05807489	chr16	1062945	Both	cg
cg01298029	chr16	1065772	Both	cg
cg00261621	chr16	1068700	Red	cg
cg06179152	chr16	1069368	Red	cg
cg01215742	chr16	1069551	Red	cg
cg02195151	chr16	1069622	Both	cg
cg00118783	chr16	1069760	Red	cg
cg01756899	chr16	1070137	Both	cg
cg00656603	chr16	1070957	Red	cg
cg26745294	chr16	1071049	Both	cg
cg16120204	chr16	1071100	Both	cg
cg04060308	chr16	1071208	Red	cg
cg05823693	chr16	1071402	Red	cg
cg05292402	chr16	1071884	Both	cg
cg05883195	chr16	1072056	Both	cg
cg26515378	chr16	1072779	Red	cg
cg07097367	chr16	1073155	Both	cg
cg04889833	chr16	1073512	Red	cg
cg02633600	chr16	1074159	Both	cg
cg26709579	chr16	1074308	Red	cg
cg03495660	chr16	1074500	Red	cg
cg01366354	chr16	1075121	Red	cg
cg08783131	chr16	1075952	Both	cg
cg16786971	chr16	1076037	Both	cg
cg06289824	chr16	1076283	Both	cg
cg06192085	chr16	1076721	Both	cg
cg08945340	chr16	1077028	Both	cg
cg05330708	chr16	1077597	Both	cg
cg07191524	chr16	1077624	Both	cg
cg27045723	chr16	1077761	Both	cg
cg02771637	chr16	1077970	Red	cg
cg09274344	chr16	1078689	Both	cg
cg09791621	chr16	1078722	Red	cg
cg08631502	chr16	1078986	Grn	cg
cg08895633	chr16	1079220	Both	cg
cg02555772	chr16	1079316	Red	cg
cg07455504	chr16	1080144	Red	cg
cg08886020	chr16	1080388	Red	cg
cg05223487	chr16	1080540	Both	cg
cg08641445	chr16	1080637	Both	cg
cg08608240	chr16	1080808	Red	cg
cg16525974	chr16	1081668	Both	cg
cg02266177	chr16	1085715	Both	cg
cg06348773	chr16	1087129	Red	cg
cg07369174	chr16	1088364	Both	cg
cg04413904	chr16	1088479	Red	cg
cg20403387	chr16	1088568	Both	cg
cg09371775	chr16	1088734	Grn	cg
cg08987855	chr16	1089187	Both	cg
cg09614301	chr16	1090228	Both	cg
cg06251590	chr16	1090338	Both	cg
cg05411679	chr16	1090585	Red	cg
cg01540172	chr16	1092765	Grn	cg
cg00676394	chr16	1093274	Red	cg
cg10129154	chr16	1093823	Red	cg
cg01255021	chr16	1094653	Red	cg
cg00624589	chr16	1094742	Red	cg
cg06099246	chr16	1094813	Red	cg
cg00145732	chr16	1095673	Both	cg
cg09453103	chr16	1095865	Red	cg
cg03201492	chr16	1096348	Both	cg
cg09367855	chr16	1096613	Both	cg
cg07218744	chr16	1096754	Both	cg
cg00207890	chr16	1098059	Both	cg
cg05062820	chr16	1098546	Both	cg
cg26465602	chr16	1098847	Red	cg
cg02412803	chr16	1099138	Both	cg
cg05351141	chr16	1100552	Both	cg
cg04981501	chr16	1100685	Both	cg
cg01214240	chr16	1100756	Red	cg
cg01577678	chr16	1100847	Both	cg
cg07012886	chr16	1101770	Grn	cg
cg27167562	chr16	1104808	Both	cg
cg00945260	chr16	1104925	Both	cg
cg06359056	chr16	1107364	Both	cg
cg04349985	chr16	1107501	Both	cg
cg02855309	chr16	1107608	Both	cg
cg05629317	chr16	1108349	Both	cg
cg03485240	chr16	1110844	Both	cg
cg01619416	chr16	1110991	Both	cg
cg06531624	chr16	1111117	Red	cg
cg09944434	chr16	1111220	Both	cg
cg01400454	chr16	1111708	Both	cg
cg00253900	chr16	1112075	Red	cg
cg05588271	chr16	1112257	Both	cg
cg27131989	chr16	1112322	Red	cg
cg04058337	chr16	1113669	Both	cg
cg07281377	chr16	1113891	Red	cg
cg26939539	chr16	1114872	Both	cg
cg06618047	chr16	1115517	Both	cg
cg09669354	chr16	1116010	Both	cg
cg09922452	chr16	1116106	Both	cg
cg19791043	chr16	1116361	Both	cg
cg08056755	chr16	1116397	Red	cg
cg02097235	chr16	1116799	Both	cg
cg01493297	chr16	1116940	Grn	cg
cg27099358	chr16	1118909	Red	cg
cg00611495	chr16	1120275	Both	cg
cg02231325	chr16	1120326	Both	cg
cg03968943	chr16	1121050	Both	cg
cg04913730	chr16	1121907	Red	cg
cg03382370	chr16	1122047	Both	cg
cg04444086	chr16	1122659	Both	cg
cg16632132	chr16	1122873	Red	cg
cg00904966	chr16	1122937	Grn	cg
cg07118953	chr16	1123333	Red	cg
cg08033003	chr16	1124313	Both	cg
cg05054683	chr16	1124349	Red	cg
cg07678518	chr16	1124966	Red	cg
cg10301258	chr16	1126554	Both	cg
cg09123155	chr16	1127792	Both	cg
cg07686916	chr16	1128014	Grn	cg
cg06314202	chr16	1128070	Both	cg
cg24433189	chr16	1128689	Both	cg
cg06422039	chr16	1128698	Red	cg
cg03839161	chr16	1128721	Both	cg
cg00610310	chr16	1128740	Grn	cg
cg04168474	chr16	1128865	Both	cg
cg01953240	chr16	1129666	Both	cg
cg07089275	chr16	1129990	Both	cg
cg12689608	chr16	1130130	Both	cg
cg08039952	chr16	1130223	Both	cg
cg09358961	chr16	1130449	Red	cg
cg05473536	chr16	1131266	Red	cg
cg27127090	chr16	1131327	Both	cg
cg07336438	chr16	1131466	Both	cg
cg03323597	chr16	1131489	Both	cg
cg08259514	chr16	1131634	Red	cg
cg03259564	chr16	1131805	Red	cg
cg26742187	chr16	1131907	Both	cg
cg00761330	chr16	1132015	Both	cg
cg03327829	chr16	1133074	Red	cg
cg05693331	chr16	1133168	Red	cg
cg10259231	chr16	1133172	Both	cg
cg05433490	chr16	1133247	Red	cg
cg06710672	chr16	1133378	Red	cg
cg07243041	chr16	1135931	Both	cg
cg05716270	chr16	1138344	Grn	cg
cg09146900	chr16	1138415	Red	cg
cg09695996	chr16	1138489	Both	cg
cg07360304	chr16	1138697	Both	cg
cg05028929	chr16	1138797	Red	cg
cg10224476	chr16	1139166	Both	cg
cg01892977	chr16	1139733	Both	cg
cg09250458	chr16	1139916	Red	cg
cg10089193	chr16	1140939	Both	cg
cg10072611	chr16	1142347	Both	cg
cg04821387	chr16	1143016	Red	cg
cg07774906	chr16	1143103	Both	cg
cg27256515	chr16	1143566	Both	cg
cg12451120	chr16	1143703	Both	cg
cg17198711	chr16	1143887	Grn	cg
cg06208229	chr16	1145964	Both	cg
cg07412281	chr16	1146194	Red	cg
cg14016390	chr16	1146277	Both	cg
cg02076607	chr16	1146421	Red	cg
cg01006126	chr16	1146445	Red	cg
cg02726898	chr16	1146545	Red	cg
cg01767885	chr16	1147214	Red	cg
cg27136719	chr16	1147829	Red	cg
cg26566927	chr16	1148030	Both	cg
cg08747676	chr16	1148056	Red	cg
cg04636307	chr16	1148426	Both	cg
cg26912718	chr16	1148520	Red	cg
cg04253954	chr16	1148837	Both	cg
cg27589814	chr16	1149424	Both	cg
cg27337397	chr16	1151175	Red	cg
cg06473035	chr16	1151234	Red	cg
cg04004158	chr16	1152474	Red	cg
cg06394109	chr16	1152511	Red	cg
cg00341718	chr16	1153002	Grn	cg
cg26549525	chr16	1153182	Grn	cg
cg09402367	chr16	1153273	Red	cg
cg04727521	chr16	1154951	Red	cg
cg07730551	chr16	1155255	Both	cg
cg05574461	chr16	1157062	Both	cg
cg00009927	chr16	1157223	Both	cg
cg04158612	chr16	1157349	Grn	cg
cg04867257	chr16	1158497	Red	cg
cg05388106	chr16	1158582	Both	cg
cg00687447	chr16	1158657	Both	cg
cg07110008	chr16	1158991	Both	cg
cg01172419	chr16	1159092	Grn	cg
cg00561775	chr16	1159805	Both	cg
cg01714083	chr16	1160613	Both	cg
cg06785359	chr16	1160649	Grn	cg
cg26917697	chr16	1160677	Red	cg
cg05552957	chr16	1160722	Both	cg
cg02134194	chr16	1162029	Both	cg
cg09304395	chr16	1162497	Both	cg
cg04002486	chr16	1162736	Both	cg
cg03725192	chr16	1167740	Both	cg
cg06786295	chr16	1169350	Both	cg
cg08276524	chr16	1169376	Both	cg
cg02746752	chr16	1169415	Both	cg
cg00348222	chr16	1170618	Both	cg
cg07221298	chr16	1170843	Red	cg
cg00870837	chr16	1171361	Grn	cg
cg16779441	chr16	1171553	Both	cg
cg09807446	chr16	1171603	Red	cg
cg08049614	chr16	1172036	Both	cg
cg01874334	chr16	1172095	Both	cg
cg07887978	chr16	1172205	Red	cg
cg10385692	chr16	1175678	Red	cg
cg01865066	chr16	1178445	Red	cg
cg06940112	chr16	1178583	Both	cg
cg07590294	chr16	1179022	Both	cg
cg10071493	chr16	1179514	Both	cg
cg00751633	chr16	1179689	Red	cg
cg08681117	chr16	1179798	Both	cg
cg00710721	chr16	1179921	Red	cg
cg17236526	chr16	1179941	Both	cg
cg26716550	chr16	1181198	Both	cg
cg07583088	chr16	1181617	Grn	cg
cg06271986	chr16	1181880	Red	cg
cg00701514	chr16	1183462	Grn	cg
cg07812849	chr16	1183588	Red	cg
cg06325540	chr16	1183618	Grn	cg
cg04295612	chr16	1185381	Red	cg
cg07595906	chr16	1185985	Both	cg
cg06482830	chr16	1186203	Both	cg
cg00720047	chr16	1186227	Both	cg
cg16357434	chr16	1186286	Both	cg
cg00292073	chr16	1187671	Grn	cg
cg07205796	chr16	1187722	Red	cg
cg10148755	chr16	1187889	Both	cg
cg09950688	chr16	1193090	Both	cg
cg06293395	chr16	1193136	Red	cg
cg09864325	chr16	1193803	Grn	cg
cg05347216	chr16	1193884	Both	cg
cg07078479	chr16	1194752	Both	cg
cg06051159	chr16	1195373	Both	cg
cg06447614	chr16	1195491	Red	cg
cg05335492	chr16	1195646	Both	cg
cg07761197	chr16	1196657	Both	cg
cg08950930	chr16	1198408	Both	cg
cg08965100	chr16	1198588	Red	cg
cg08151363	chr16	1198668	Red	cg
cg02024246	chr16	1198793	Grn	cg
cg09074450	chr16	1198900	Both	cg
cg16566355	chr16	1199222	Both	cg
cg01719854	chr16	1199499	Grn	cg
cg09953710	chr16	1199524	Red	cg
cg08628911	chr16	1199592	Red	cg
cg07130265	chr16	1199836	Both	cg
cg16454495	chr16	1199966	Grn	cg
cg10206331	chr16	1200083	Both	cg
cg10810804	chr16	1200097	Both	cg
cg06263943	chr16	1202015	Both	cg
cg16427096	chr16	1202468	Red	cg
cg00609966	chr16	1202819	Grn	cg
cg18816877	chr16	1202923	Grn	cg
cg07008544	chr16	1203382	Red	cg
cg07340574	chr16	1203586	Grn	cg
cg02257714	chr16	1203593	Grn	cg
cg25760229	chr16	1203595	Grn	cg
cg09874822	chr16	1203997	Red	cg
cg11789492	chr16	1204217	Both	cg
cg07549278	chr16	1204244	Red	cg
cg01249187	chr16	1204617	Both	cg
cg01895442	chr16	1204876	Both	cg
cg02476374	chr16	1204932	Red	cg
cg09238049	chr16	1205018	Red	cg
cg10399269	chr16	1205342	Both	cg
cg01643563	chr16	1206750	Both	cg
cg10372421	chr16	1206807	Both	cg
cg07354679	chr16	1206844	Both	cg
cg27616039	chr16	1207075	Red	cg
cg09991470	chr16	1207623	Both	cg
cg02421033	chr16	1207833	Both	cg
cg00675160	chr16	1208531	Red	cg
cg10044575	chr16	1208828	Red	cg
cg27169639	chr16	1209255	Red	cg
cg00583426	chr16	1209990	Red	cg
cg01351992	chr16	1210389	Both	cg
cg14976500	chr16	1210484	Both	cg
cg06518618	chr16	1210829	Grn	cg
cg09662162	chr16	1212457	Both	cg
cg27000853	chr16	1212609	Both	cg
cg10233104	chr16	1212809	Both	cg
cg08885265	chr16	1212927	Red	cg
cg02763822	chr16	1213234	Both	cg
cg09414620	chr16	1213469	Both	cg
cg01637090	chr16	1213672	Both	cg
cg03825234	chr16	1213894	Red	cg
cg09249980	chr16	1213919	Grn	cg
cg26605476	chr16	1214867	Red	cg
cg07059783	chr16	1215071	Red	cg
cg09860450	chr16	1215411	Red	cg
cg03283429	chr16	1215641	Both	cg
cg04905834	chr16	1216285	Both	cg
cg05031011	chr16	1216327	Both	cg
cg04157268	chr16	1216398	Both	cg
cg07478629	chr16	1216642	Both	cg
cg05582099	chr16	1216876	Both	cg
cg04983933	chr16	1217171	Red	cg
cg07990390	chr16	1217211	Red	cg
cg10863145	chr16	1217260	Both	cg
cg09242293	chr16	1217652	Both	cg
cg07687354	chr16	1217857	Grn	cg
cg06649540	chr16	1218496	Both	cg
cg04003051	chr16	1219430	Both	cg
cg04722675	chr16	1219510	Grn	cg
cg27201940	chr16	1219628	Red	cg
cg01162915	chr16	1220067	Red	cg
cg06521960	chr16	1220382	Both	cg
cg01383203	chr16	1220524	Both	cg
cg06638332	chr16	1221825	Grn	cg
cg07890233	chr16	1221943	Both	cg
cg13866910	chr16	1222028	Both	cg
cg06232466	chr16	1222188	Red	cg
cg04423635	chr16	1222519	Both	cg
cg16665866	chr16	1222626	Red	cg
cg05742249	chr16	1223381	Red	cg
cg08236388	chr16	1223400	Red	cg
cg04106390	chr16	1224897	Red	cg
cg16493071	chr16	1225126	Red	cg
cg04480708	chr16	1225588	Red	cg
cg00396699	chr16	1226067	Both	cg
cg00592007	chr16	1226235	Both	cg
cg26995942	chr16	1226269	Both	cg
cg10468736	chr16	1226302	Grn	cg
cg08829195	chr16	1227293	Both	cg
cg05924031	chr16	1227335	Red	cg
cg09809504	chr16	1227402	Red	cg
cg26915870	chr16	1227475	Both	cg
cg07926275	chr16	1228210	Red	cg
cg07632618	chr16	1230137	Both	cg
cg05264018	chr16	1230213	Both	cg
cg05764422	chr16	1230316	Red	cg
cg16650212	chr16	1230935	Grn	cg
cg10083464	chr16	1230997	Red	cg
cg08101977	chr16	1231407	Grn	cg
cg00840270	chr16	1231464	Both	cg
cg00931520	chr16	1231484	Both	cg
cg00300794	chr16	1231723	Red	cg
cg08256701	chr16	1232084	Grn	cg
cg05272807	chr16	1232363	Both	cg
cg07285181	chr16	1233262	Both	cg
cg09367545	chr16	1233640	Grn	cg
cg06008356	chr16	1233872	Both	cg
cg07037412	chr16	1234809	Red	cg
cg16400090	chr16	1235102	Both	cg
cg07940218	chr16	1235672	Red	cg
cg06503716	chr16	1236356	Both	cg
cg09863428	chr16	1236807	Both	cg
cg00508659	chr16	1237043	Both	cg
cg04343101	chr16	1238642	Red	cg
cg01055633	chr16	1240831	Both	cg
cg09139409	chr16	1242561	Both	cg
cg02605306	chr16	1243447	Both	cg
cg01128460	chr16	1243544	Red	cg
cg09463706	chr16	1243622	Both	cg
cg00134667	chr16	1244321	Both	cg
cg04809380	chr16	1244525	Red	cg
cg00369414	chr16	1244824	Red	cg
cg05479416	chr16	1244984	Both	cg
cg06468978	chr16	1245599	Both	cg
cg00018828	chr16	1245911	Red	cg
cg01617990	chr16	1245967	Red	cg
cg00469240	chr16	1246033	Red	cg
cg08666915	chr16	1247321	Red	cg
cg04324521	chr16	1248501	Both	cg
cg00306728	chr16	1248836	Both	cg
cg03986934	chr16	1248980	Both	cg
cg07830134	chr16	1249204	Red	cg
cg02695704	chr16	1250494	Red	cg
cg04754196	chr16	1250620	Red	cg
cg07751770	chr16	1251787	Both	cg
cg18055018	chr16	1251966	Both	cg
cg21963925	chr16	1252088	Grn	cg
cg02403239	chr16	1252140	Red	cg
cg06139431	chr16	1252484	Red	cg
cg03403686	chr16	1254199	Grn	cg
cg05138298	chr16	1254253	Red	cg
cg26470670	chr16	1254374	Both	cg
cg11063277	chr16	1255080	Both	cg
cg26948823	chr16	1255116	Both	cg
cg26486441	chr16	1255459	Both	cg
cg16459020	chr16	1255917	Both	cg
cg26817827	chr16	1256207	Grn	cg
cg09842735	chr16	1256295	Both	cg
cg07874484	chr16	1257807	Both	cg
cg05966923	chr16	1257872	Both	cg
cg16453617	chr16	1257884	Both	cg
cg26744056	chr16	1258684	Grn	cg
cg05408203	chr16	1258830	Grn	cg
cg01971940	chr16	1259322	Red	cg
cg01426795	chr16	1260017	Both	cg
cg00535576	chr16	1260577	Red	cg
cg08298555	chr16	1260656	Grn	cg
cg01744552	chr16	1261315	Both	cg
cg09336277	chr16	1261666	Both	cg
cg01000236	chr16	1262174	Red	cg
cg04463816	chr16	1263766	Red	cg
cg26571093	chr16	1264045	Grn	cg
cg03286076	chr16	1264599	Both	cg
cg03501953	chr16	1265196	Red	cg
cg03574765	chr16	1265266	Red	cg
cg08644980	chr16	1265487	Both	cg
cg03560850	chr16	1265557	Grn	cg
cg19951139	chr16	1265606	Both	cg
cg03386791	chr16	1267474	Both	cg
cg08353479	chr16	1267618	Both	cg
cg11630989	chr16	1267866	Both	cg
cg05364651	chr16	1267876	Red	cg
cg00495433	chr16	1268551	Both	cg
cg09075268	chr16	1270372	Red	cg
cg03271813	chr16	1270680	Both	cg
cg16577083	chr16	1271153	Red	cg
cg27338302	chr16	1271505	Both	cg
cg03553819	chr16	1271741	Both	cg
cg05042366	chr16	1271998	Red	cg
cg27107150	chr16	1272275	Both	cg
cg07748719	chr16	1272498	Both	cg
cg01440497	chr16	1273484	Red	cg
cg07191348	chr16	1273783	Both	cg
cg05986538	chr16	1275450	Both	cg
cg05026881	chr16	1275475	Red	cg
cg13997068	chr16	1275785	Both	cg
cg03497872	chr16	1275895	Red	cg
cg02194908	chr16	1276278	Red	cg
cg08321330	chr16	1280834	Both	cg
cg09016926	chr16	1289094	Both	cg
cg05873268	chr16	1290058	Both	cg
cg04661002	chr16	1290195	Both	cg
cg08578212	chr16	1290355	Both	cg
cg03319082	chr16	1295309	Both	cg
cg00994306	chr16	1295608	Both	cg
cg01974001	chr16	1297276	Both	cg
cg01640660	chr16	1297351	Both	cg
cg02453013	chr16	1297491	Both	cg
cg27546911	chr16	1297816	Both	cg
cg06754191	chr16	1297924	Red	cg
cg05620362	chr16	1303579	Both	cg
cg01375871	chr16	1305420	Both	cg
cg09956782	chr16	1305579	Red	cg
cg03466598	chr16	1305718	Red	cg
cg08071282	chr16	1306340	Grn	cg
cg10516012	chr16	1306346	Red	cg
cg03776850	chr16	1306872	Both	cg
cg09804964	chr16	1307050	Red	cg
cg10387161	chr16	1307153	Both	cg
cg02923340	chr16	1307502	Both	cg
cg27103083	chr16	1307660	Both	cg
cg02144332	chr16	1307680	Grn	cg
cg05848579	chr16	1308103	Red	cg
cg08470892	chr16	1308233	Both	cg
cg09639264	chr16	1308385	Both	cg
cg09724374	chr16	1309210	Red	cg
cg03856470	chr16	1309414	Both	cg
cg10473367	chr16	1309550	Grn	cg
cg14223135	chr16	1310315	Both	cg
cg09996789	chr16	1310584	Both	cg
cg26983731	chr16	1310780	Both	cg
cg12159757	chr16	1310905	Both	cg
cg06048154	chr16	1311632	Both	cg
cg26721708	chr16	1312459	Both	cg
cg07953656	chr16	1312628	Red	cg
cg26940847	chr16	1313493	Both	cg
cg08197072	chr16	1316081	Both	cg
cg00947796	chr16	1316185	Red	cg
cg03707918	chr16	1316439	Red	cg
cg01699721	chr16	1316510	Both	cg
cg04799610	chr16	1323331	Both	cg
cg01590541	chr16	1326141	Both	cg
cg03342215	chr16	1326309	Red	cg
cg03256090	chr16	1328562	Red	cg
cg16470793	chr16	1330147	Grn	cg
cg16788942	chr16	1330356	Both	cg
cg05493583	chr16	1330543	Red	cg
cg03465049	chr16	1331495	Both	cg
cg02041805	chr16	1331547	Red	cg
cg07666134	chr16	1331609	Both	cg
cg08683890	chr16	1336425	Both	cg
cg26780022	chr16	1336537	Both	cg
cg16748643	chr16	1336696	Grn	cg
cg09096087	chr16	1338174	Both	cg
cg26874713	chr16	1338357	Red	cg
cg05550995	chr16	1338434	Red	cg
cg09192369	chr16	1339782	Red	cg
cg04233193	chr16	1340362	Both	cg
cg05668342	chr16	1340422	Both	cg
cg26732421	chr16	1341680	Both	cg
cg07635017	chr16	1341808	Both	cg
cg01214054	chr16	1349406	Red	cg
cg05624862	chr16	1349657	Red	cg
cg01889070	chr16	1349975	Grn	cg
cg26863750	chr16	1350103	Both	cg
cg05090127	chr16	1350789	Both	cg
cg02294280	chr16	1350999	Both	cg
cg04970847	chr16	1351306	Red	cg
cg06908857	chr16	1353627	Both	cg
cg07913503	chr16	1355789	Grn	cg
cg05246900	chr16	1357371	Both	cg
cg02131513	chr16	1358964	Grn	cg
cg01629408	chr16	1359087	Grn	cg
cg04112012	chr16	1359112	Grn	cg
cg08576880	chr16	1359158	Grn	cg
cg07982263	chr16	1359166	Both	cg
cg10960946	chr16	1359179	Both	cg
cg16236759	chr16	1359182	Both	cg
cg13307023	chr16	1359278	Both	cg
cg16646546	chr16	1359309	Both	cg
cg01949614	chr16	1359397	Red	cg
cg04336970	chr16	1359438	Grn	cg
cg09699128	chr16	1359454	Both	cg
cg10796538	chr16	1360219	Both	cg
cg01202521	chr16	1360231	Both	cg
cg06599546	chr16	1360715	Both	cg
cg03887008	chr16	1360923	Both	cg
cg04030842	chr16	1361063	Grn	cg
cg06161540	chr16	1361806	Red	cg
cg01195214	chr16	1362243	Red	cg
cg26827394	chr16	1362626	Grn	cg
cg08626605	chr16	1363957	Red	cg
cg07511587	chr16	1364129	Both	cg
cg06703573	chr16	1364331	Both	cg
cg02920178	chr16	1364965	Both	cg
cg01503184	chr16	1365052	Both	cg
cg02845733	chr16	1365584	Red	cg
cg09145851	chr16	1365773	Both	cg
cg04688590	chr16	1365877	Both	cg
cg05441917	chr16	1365915	Both	cg
cg03545757	chr16	1366304	Both	cg
cg03420791	chr16	1366380	Both	cg
cg07274300	chr16	1367376	Grn	cg
cg08743688	chr16	1367560	Both	cg
cg06895946	chr16	1367758	Both	cg
cg02379724	chr16	1368007	Both	cg
cg04867814	chr16	1368120	Both	cg
cg05497360	chr16	1368179	Both	cg
cg02203513	chr16	1369140	Grn	cg
cg09884893	chr16	1369247	Red	cg
cg08969217	chr16	1369367	Grn	cg
[truncated: 483,578 more rows]
