# Supplementary material for: Between-array normalization for 450K data
Source: Front Genet. 2015 Mar 10;6:92. doi: 10.3389/fgene.2015.00092 (PMC4354407; doi:10.3389/fgene.2015.00092)
Supplement: Supplementary file 1 [file DataSheet1.ZIP › comparison_of_normalization_methods.R]

### Author: Jonathan Heiss
### jonathan.heiss@dkfz-heidelberg.de

### The following files need to be in your working directory
# - the .idat files.
# - esther_samples.csv. 
# - housekeeping_sites.txt. This is the list of used housekeeping sites
# - annotation.csv. Information about probe type (Infinium I or II) and genomic location for each probe on the chip
# - the script for BMIQ, download version 1.3 from http://code.google.com/p/bmiq/downloads/list

require(data.table)
require(minfi) # Version > 1.8.9, BioConductor package, requires R > 3.1
require(plyr)
require(matrixStats)
require(RPMM) # required for BMIQ
require(IlluminaHumanMethylation450kanno.ilmn12.hg19) # required for Functional Normalization
require(GeneSelector) # required for second benchmark

options(stringsAsFactors=FALSE)

### get metadata
esther = fread('esther_samples.csv',integer64='character')
esther$sex = as.factor(esther$sex)
esther[,sample_id:=1:.N]
replicates = cbind(esther[c(TRUE,FALSE)]$sample_id,esther[c(FALSE,TRUE)]$sample_id)

### get annotation
hm450 = fread('annotation.csv')

### read in the .idat files
esther[,Basename:=paste(barcode,'_',position,sep='')]
raw = minfi::read.450k.exp(targets=esther)
sampleNames(raw) = esther$sample_id

### get row indices for all probes
none = minfi::preprocessRaw(raw)
rn = data.table(probe_id=featureNames(none),index = 1:nrow(none))
hm450 = merge(hm450,rn,by='probe_id'); rm(rn)
setkey(hm450,'probe_id')

stopifnot(nrow(none) == nrow(hm450))

### tag probes on X,Y chromosome, SNP probes and non-CpG probes
hm450[,drop:=FALSE]
hm450[seqnames %in% c('chrX','chrY'),drop:=TRUE]
hm450[probeType=='rs',drop:=TRUE]
hm450[probeType=='ch',drop:=TRUE]

### probe subsets
i2  = hm450[channel=='Both']
i1g = hm450[channel=='Grn' ]
i1r = hm450[channel=='Red' ]

t1g = i1g[drop == FALSE]$index
t1r = i1r[drop == FALSE]$index
t2  = i2 [drop == FALSE]$index
t1  = c(t1g,t1r)
probe_types = c('t1','t2')

### get housekeeping sites
hk = scan('housekeeping_sites.txt',what='')
hk = hm450[hk]

### get the raw intensities (M - methylated, U - unmethylated)
M =   getMeth(none); M[M<1] = 1
U = getUnmeth(none); U[U<1] = 1

### lists to store the results of the first benchmark
mC = list(t1=NULL,t2=NULL)
bC = list(t1=NULL,t2=NULL)

### this function computes the correlations between duplicates
update_benchmark1 = function(m_values,normalization_name){
	l_ply(probe_types,function(probe_type){
		t_ = get(probe_type)

		tmp = aaply(replicates,1,function(p){
			cor(m_values[t_,p[1]],m_values[t_,p[2]],use='na.or.complete')
			})
		cols = colnames(mC[[probe_type]])
		mC[[probe_type]] <<- cbind(mC[[probe_type]],tmp)
		colnames(mC[[probe_type]]) <<- c(cols,normalization_name)

		beta_values = exp(m_values)/(exp(m_values)+1)

		tmp = aaply(replicates,1,function(p){
			cor(beta_values[t_,p[1]],beta_values[t_,p[2]],use='na.or.complete')
			})
		cols = colnames(bC[[probe_type]])
		bC[[probe_type]] <<- cbind(bC[[probe_type]],tmp)
		colnames(bC[[probe_type]]) <<- c(cols,normalization_name)
		})
}

### mostly the same method, but for normalization methods, that return beta-values (BMIQ). This is to avoid rounding errors
update_benchmark1_beta = function(beta_values,normalization_name){
	l_ply(probe_types,function(probe_type){
		t_ = get(probe_type)

		tmp = aaply(replicates,1,function(p){
			cor(beta_values[t_,p[1]],beta_values[t_,p[2]],use='na.or.complete')
			})
		cols = colnames(bC[[probe_type]])
		bC[[probe_type]] <<- cbind(bC[[probe_type]],tmp)
		colnames(bC[[probe_type]]) <<- c(cols,normalization_name)

		m_values = log(beta_values/(1-beta_values))

		tmp = aaply(replicates,1,function(p){
			cor(m_values[t_,p[1]],m_values[t_,p[2]],use='na.or.complete')
			})
		cols = colnames(mC[[probe_type]])
		mC[[probe_type]] <<- cbind(mC[[probe_type]],tmp)
		colnames(mC[[probe_type]]) <<- c(cols,normalization_name)
		})
}

### start with BMIQ, because this one sometimes freezes the R session. In this case, kill the session and rerun the script.
source('BMIQ_1.3.R')
set.seed(57388654) ### BMIQ uses an EM algorithm
TMP = M/(M+U)
design.v = ifelse(hm450[order(index)]$channel == 'Both',2,1)
for(i in 1:ncol(TMP))
	TMP[,i] = BMIQ(beta.v=TMP[,i],design.v=design.v,plots=FALSE,nfit=10000)$nbeta
BMIQ = TMP
update_benchmark1_beta(BMIQ,'BMIQ')
BMIQ = log(BMIQ/(1-BMIQ))
rm(design.v,TMP)

### NONE
NONE = log(M/U)
update_benchmark1(NONE,'NONE')

### generate figure 1
jpeg('biases.jpeg',height=3.5,width=7,res=900,pointsize=8,units='in')
par(mfrow=c(1,2))
s1 = replicates[18,1]; s2 = replicates[18,2]

x = c(M[i1g$index,s1],U[i1g$index,s1])
y = c(M[i1g$index,s2],U[i1g$index,s2])
w = NONE[c(i1g$index,i1g$index),s1]
col = ifelse(w<0,1,2)

shuffle = sample.int(length(x))
x = x[shuffle]; y = y[shuffle]; col = col[shuffle]
plot(x,y,col=col,pch=46,log='xy',xlab='ID=18, Replicate 1',ylab='ID=18, Replicate 2',main='Type I / Cy3 intensities',xlim=c(100,20000),ylim=c(100,20000))
legend(x='bottomright',legend=c(expression(paste(P[1][g],' unmethylated')),expression(paste(P[1][g],' methylated'))),col=1:2,pch=19)
x = M[i2$index,s1]
y = M[i2$index,s2]
w = NONE[i2$index,s1]
col = ifelse(w<0,1,2)

shuffle = sample.int(length(x))
x = x[shuffle]; y = y[shuffle]; col = col[shuffle]
plot(x,y,col=col,pch=46,log='xy',xlab='ID=18, Replicate 1',ylab='ID=18, Replicate 2',main='Type II / Cy3 intensities',xlim=c(100,20000),ylim=c(100,20000))
legend(x='bottomright',legend=c(expression(paste(P[2],' unmethylated')),expression(paste(P[2],' methylated'))),col=1:2,pch=19)
o = order(x[1:20000])
x = x[o]; y = y[o]
F = loess(y~x,span=.2,degree=1,family='symmetric')
lines(x,predict(F,x),col='grey')
dev.off()

### SWAN
SWAN = preprocessSWAN(raw,verbose = FALSE)
M_ =   getMeth(SWAN); M_[M_<1] = 1
U_ = getUnmeth(SWAN); U_[U_<1] = 1
SWAN = log(M_/U_)
update_benchmark1(SWAN,'SWAN')

### ILLU
ILLU = minfi::preprocessIllumina(raw,bg.correct=FALSE)
M_ =   getMeth(ILLU); M_[M_<1] = 1
U_ = getUnmeth(ILLU); U_[U_<1] = 1
ILLU = log(M_/U_)
update_benchmark1(ILLU,'ILLU')

### QN1
# here I use t1g,t1r and t2 (see above for which probes were exluded)
M_ = M; U_ = U
# normalize the green channel for type I probes
tmp = rbind(M_[t1g,],U_[t1g,])
tmp = preprocessCore::normalize.quantiles(tmp)
n = length(t1g)
M_[t1g,] = tmp[1:n,]
U_[t1g,] = tmp[(n+1):(2*n),]
# normalize the green channel for type II probes
M_[t2,] = preprocessCore::normalize.quantiles(M_[t2,])
# normalize the red channel for type I probes
tmp = rbind(M_[t1r,],U_[t1r,])
tmp = preprocessCore::normalize.quantiles(tmp)
n = length(t1r)
M_[t1r,] = tmp[1:n,]
U_[t1r,] = tmp[(n+1):(2*n),]
# normalize the red channel for type II probes
U_[t2,] = preprocessCore::normalize.quantiles(U_[t2,])

QN1 = log(M_/U_)
update_benchmark1(QN1,'QN1')
rm(tmp)

### QN2
QN2 = log(M/U)
QN2[t1g,] = preprocessCore::normalize.quantiles(QN2[t1g,])
QN2[t1r,] = preprocessCore::normalize.quantiles(QN2[t1r,])
QN2[t2 ,] = preprocessCore::normalize.quantiles(QN2[t2 ,])
update_benchmark1(QN2,'QN2')

### FUN
FUN = minfi::preprocessFunnorm(raw,sex=ifelse(esther$sex=='f',2L,1L),verbose=FALSE,bgCorr=FALSE,dyeCorr=FALSE)
# preprocessFunnorm returns rows in another order, therefore reorder rows
i = match(hm450[order(index)]$probe_id,featureNames(FUN))
FUN = getM(FUN); FUN = FUN[i,]
# 65 values are -Inf, set them to missing in order to compute the correlations
FUN[!is.finite(FUN)] = NA
update_benchmark1(FUN,'FUN')

### LOESS
M_ = M; U_ = U

hk_1g = hk[channel=='Grn']
hk_1r = hk[channel=='Red']
hk_2  = hk[channel=='Both']

### compute the reference values
rmg = log(rowMedians(M_[hk_1g$index,]))
rug = log(rowMedians(U_[hk_1g$index,]))
rmr = log(rowMedians(M_[hk_1r$index,]))
rur = log(rowMedians(U_[hk_1r$index,]))

### correct intensity-dependent bias
l_ply(1:ncol(M),function(i){

	# green channel
	x = log(c(M_[hk_1g$index,i],U_[hk_1g$index,i]))
	y = x-c(rmg,rug)
	
	F = loess(y~x,span=.2,degree=1,family='symmetric')

	x = M_[i1g$index,i]; M_[i1g$index,i] <<- x * exp(-predict(F,log(x)))
	x = U_[i1g$index,i]; U_[i1g$index,i] <<- x * exp(-predict(F,log(x)))
	x = M_[ i2$index,i]; M_[ i2$index,i] <<- x * exp(-predict(F,log(x)))
	
	# red channel
	x = log(c(M_[hk_1r$index,i],U_[hk_1r$index,i]))
	y = x-c(rmr,rur)
	
	F = loess(y~x,span=.2,degree=1,family='symmetric')

	x = M_[i1r$index,i]; M_[i1r$index,i] <<- x * exp(-predict(F,log(x)))
	x = U_[i1r$index,i]; U_[i1r$index,i] <<- x * exp(-predict(F,log(x)))
	x = U_[ i2$index,i]; U_[ i2$index,i] <<- x * exp(-predict(F,log(x)))
	
	})

LOESS = log(M_/U_)

### correct methylation-dependent bias
rb = rowMedians(LOESS[hk_2$index,],na.rm=TRUE)

l_ply(1:ncol(LOESS),function(i){
	x = LOESS[hk_2$index,i]
	y = x - rb

	omit = !is.na(y)
	x = x[omit]
	y = y[omit]

	F = loess(y~x,span=.2,family='symmetric',degree=1)
	LOESS[i2$index,i] <<- LOESS[i2$index,i] - predict(F,LOESS[i2$index,i])
	})

rm(rb,rmg,rmr,rug,rur)
update_benchmark1(LOESS,'LOESS')

rm(U,M,U_,M_,raw)

normalization_methods = c('NONE','ILLU','SWAN','BMIQ','QN1','QN2','FUN','LOESS')

### generate figure 3
jpeg('correlations.jpeg',res=900,width=7,height=7,units='in',pointsize=8)
par(mfrow=c(2,2),mar=c(4, 3, 3, 2)+0.1)
l_ply(probe_types,function(probe_type){
	main = ifelse(probe_type=='t1','Infinium Type I probes','Infinium Type II probes')
	tmp = mC[[probe_type]][,normalization_methods]
	wins = table(factor(aaply(tmp,1,which.max),levels=1:ncol(tmp)))
	losses = colSums(tmp < tmp[,'NONE'])
	losses['NONE'] = '-'
	boxplot(split(tmp,col(tmp)),names=colnames(tmp),method='jitter',ylab='Correlation',main=paste0(main,' m-values'))
	mtext(paste(wins,losses,sep='/'),side=3,at=1:ncol(tmp))
	tmp = bC[[probe_type]][,normalization_methods]
	wins = table(factor(aaply(tmp,1,which.max),levels=1:ncol(tmp)))
	losses = colSums(tmp < tmp[,'NONE'])
	losses['NONE'] = '-'
	boxplot(split(tmp,col(tmp)),names=colnames(tmp),method='jitter',main=paste0(main,' beta-values'),ylab='')
	mtext(paste(wins,losses,sep='/'),side=3,at=1:ncol(tmp))
	})
dev.off()

#×××××××××××××××××××× Second benchmark

PPV = list()
PPV$t1 = llply(normalization_methods,function(m_name){
	m = get(m_name)
	i = hm450[drop==FALSE & channel%in%c('Grn','Red')]$index
	n = length(i)

	rep1 = RankingTstat(m[i,esther[replicate_no==1]$sample_id],esther[replicate_no==1]$sex,pvalues=FALSE)@ranking
	rep2 = RankingTstat(m[i,esther[replicate_no==2]$sample_id],esther[replicate_no==2]$sex,pvalues=FALSE)@ranking

	x = pmax(rep1,rep2)
	x = tabulate(x,n)
	x = cumsum(x)/1:n
	})

PPV$t2 = llply(normalization_methods,function(m_name){
	m = get(m_name)
	i = hm450[drop==FALSE & channel%in%c('Both')]$index
	n = length(i)

	rep1 = RankingTstat(m[i,esther[replicate_no==1]$sample_id],esther[replicate_no==1]$sex,pvalues=FALSE)@ranking
	rep2 = RankingTstat(m[i,esther[replicate_no==2]$sample_id],esther[replicate_no==2]$sex,pvalues=FALSE)@ranking

	x = pmax(rep1,rep2)
	x = tabulate(x,n)
	x = cumsum(x)/1:n
	})

names(PPV$t1) = normalization_methods
names(PPV$t2) = normalization_methods

jpeg('concordance_400.jpeg',res=900,width=7,height=3.5,units='in',pointsize=8)
par(mfrow=c(1,2))
plot(PPV$t1$SWAN[1:400],col='grey',t='l',lwd=1,ylim=c(0,0.75),ylab='Concordance (% overlap)',xlab='k',main='Infinium Type I probes')
lines(PPV$t1$ILLU[1:400],col='grey',lwd=1,lty=1)
lines(PPV$t1$BMIQ[1:400],col='grey',lwd=1,lty=1)
lines(PPV$t1$FUN[1:400],col='grey',lwd=1,lty=1)
lines(PPV$t1$NONE[1:400],col=1,lwd=2)
lines(PPV$t1$QN1[1:400],col=3,lwd=2)
lines(PPV$t1$QN2[1:400],col=4,lwd=2)
lines(PPV$t1$LOESS[1:400],col=2,lwd=2)
legend('topright',legend=c('NONE','LOESS','QN1','QN2'),col=1:4,lwd=2)

plot(PPV$t2$SWAN[1:400],col='grey',t='l',lwd=1,ylim=c(0,0.75),ylab='',xlab='',main='Infinium Type II probes')
lines(PPV$t2$ILLU[1:400],col='grey',lwd=1,lty=1)
lines(PPV$t2$BMIQ[1:400],col='grey',lwd=1,lty=1)
lines(PPV$t2$FUN[1:400],col='grey',lwd=1,lty=1)
lines(PPV$t2$NONE[1:400],col=1,lwd=2)
lines(PPV$t2$QN1[1:400],col=3,lwd=2)
lines(PPV$t2$QN2[1:400],col=4,lwd=2)
lines(PPV$t2$LOESS[1:400],col=2,lwd=2)
dev.off()
