# Supplementary material for: Between-array normalization for 450K data
Source: Front Genet. 2015 Mar 10;6:92. doi: 10.3389/fgene.2015.00092 (PMC4354407; doi:10.3389/fgene.2015.00092)
Supplement: Supplementary file 1 [file DataSheet1.ZIP › esther_samples.csv]

id	replicate_no	sex	barcode	position
1	1	f	6229033145	R02C01
1	2	f	6229041032	R06C02
2	1	f	6229041058	R02C01
2	2	f	6229041078	R06C02
3	1	f	6229033153	R06C02
3	2	f	6229041032	R03C01
4	1	m	6229033164	R06C01
4	2	m	6229041035	R01C02
5	1	m	6229076160	R06C01
5	2	m	6264488039	R06C02
6	1	m	6229041058	R06C01
6	2	m	6229041068	R02C01
7	1	m	6264488075	R01C01
7	2	m	6752625042	R06C01
8	1	m	6229076109	R06C02
8	2	m	6229076146	R03C02
9	1	f	6229041112	R02C01
9	2	f	6229041146	R06C02
10	1	f	6229076153	R02C02
10	2	f	6264488015	R06C01
11	1	m	6229041108	R06C02
11	2	m	6229041128	R05C01
12	1	m	6229041158	R03C02
12	2	m	6229076148	R06C01
13	1	m	6229041049	R06C02
13	2	m	6229041077	R04C01
14	1	m	6229041107	R06C01
14	2	m	6229041127	R03C01
15	1	m	6229076104	R05C02
15	2	m	6229076146	R06C02
16	1	f	6229076110	R06C02
16	2	f	6229076145	R04C02
17	1	m	6264488075	R06C02
17	2	m	6264488112	R05C01
18	1	f	6229041108	R04C01
18	2	f	6229041130	R06C01
19	1	f	6229033138	R05C02
19	2	f	6229041026	R06C02
20	1	f	6229041036	R06C02
20	2	f	6229041071	R06C01
21	1	f	6229076162	R06C01
21	2	f	6264488015	R03C01
