# Supplementary material for: Between-array normalization for 450K data
Source: Front Genet. 2015 Mar 10;6:92. doi: 10.3389/fgene.2015.00092 (PMC4354407; doi:10.3389/fgene.2015.00092)
Supplement: Supplementary file 1 [file DataSheet1.ZIP › housekeeping_sites.txt]

cg19106087
cg14375496
cg21512564
cg14808521
cg10318443
cg10821044
cg04486417
cg00224234
cg19117517
cg15664909
cg23101014
cg16069936
cg12256311
cg10450899
cg27220681
cg18634637
cg03267742
cg08106108
cg15971496
cg02230085
cg25299176
cg18085206
cg20102080
cg08753172
cg01352276
cg08130663
cg22785629
cg00717678
cg12357364
cg11638583
cg19577532
cg26458497
cg12116137
cg24247086
cg04423431
cg10332396
cg20496311
cg04520396
cg11801411
cg26273005
cg01117705
cg02537616
cg26768605
cg03773805
cg07085177
cg06099465
cg24803729
cg23407809
cg22656126
cg02139951
cg19803550
cg01453157
cg25686746
cg27598168
cg07141545
cg07583981
cg04936599
cg04600982
cg18070630
cg13315690
cg23906144
cg22806229
cg08443019
cg19869422
cg22556056
cg20557071
cg02022491
cg01386678
cg00316420
cg01401336
cg08286785
cg14436231
cg12232373
cg20866375
cg21199995
cg23979544
cg09064848
cg25382652
cg00679711
cg04248364
cg18493371
cg03933290
cg24102700
cg02483911
cg02459389
cg19747744
cg19557110
cg16561392
cg06580879
cg04203950
cg12224869
cg23916158
cg02208506
cg03793199
cg09188840
cg18960307
cg01545575
cg04107707
cg03609292
cg07416582
cg00586275
cg05856230
cg02111792
cg16045459
cg01912298
cg12815142
cg02990439
cg08101329
cg16762534
cg07377891
cg25635303
cg02550200
cg03228407
cg06465080
cg07322755
cg26723560
cg13873762
cg23956791
cg14634563
cg12579196
cg26881362
cg15663173
cg12637409
cg26889226
cg04574095
cg08793894
cg20211711
cg03266158
cg17852841
cg09816403
cg10369539
cg21778328
cg02795151
cg13341907
cg13179508
cg24911924
cg05381353
cg19804860
cg16838980
cg07717774
cg07615572
cg17016524
cg01821993
cg02967125
cg13486955
cg23793625
cg20871255
cg06709089
cg09196565
cg22240880
cg13800049
cg20616186
cg01623657
cg05641843
cg22259724
cg01477797
cg05652328
cg00103783
cg04198562
cg08460590
cg10608799
cg10081138
cg18233810
cg25184507
cg07666210
cg06935501
cg13284983
cg12629480
cg21690627
cg20211509
cg19670317
cg15754548
cg20448053
cg05151395
cg19564884
cg21390276
cg14610973
cg00480209
cg14843989
cg20521685
cg09199291
cg14855877
cg01108230
cg23838531
cg05310071
cg21399795
cg00960580
cg02889982
cg19636308
cg07002602
cg26297950
cg11490131
cg11972721
cg26403559
cg24931355
cg13658093
cg05217397
cg15834460
cg11271188
cg13749119
cg24003835
cg26953153
cg14767407
cg19285752
cg10171253
cg03277434
cg21126828
cg16373176
cg10474126
cg03764219
cg27413820
cg09796270
cg05319236
cg19479919
cg01147923
cg18016620
cg09303043
cg19171383
cg14529102
cg01539630
cg20758791
cg15611098
cg13158990
cg08875180
cg23291136
cg11814826
cg13290523
cg09267507
cg23245800
cg23498221
cg04482943
cg02169125
cg15247372
cg12244544
cg04974640
cg15288140
cg12991161
cg08027369
cg01641371
cg21795637
cg14445437
cg02476628
cg24882295
cg11553177
cg22512847
cg07776409
cg20636580
cg06130277
cg04164584
cg16400238
cg04867509
cg13190493
cg14517309
cg07119172
cg24312412
cg16066221
cg06971248
cg14383760
cg21995039
cg23376470
cg12353549
cg19079000
cg01681009
cg13357496
cg10995628
cg09263755
cg26989374
cg02553070
cg06580033
cg21207593
cg01818539
cg11230471
cg22228613
cg14741666
cg09305117
cg19413841
cg08542308
cg17520144
cg05914439
cg11414044
cg13417891
cg02167190
cg03913136
cg14931683
cg11867295
cg22190090
cg11543196
cg25615944
cg10398950
cg22133495
cg00061989
cg12533658
cg04429812
cg19586165
cg00129232
cg07639106
cg19103969
cg22144450
cg02684904
cg06154877
cg07723258
cg24704510
cg01906801
cg17730530
cg02749804
cg07202110
cg27569107
cg09638651
cg02411879
cg13125072
cg20099018
cg23797200
cg26535158
cg02758586
cg04439252
cg08652441
cg05487134
cg24312520
cg17833746
cg19438966
cg26029250
cg01515741
cg12034757
cg20404150
cg11636557
cg11504634
cg13523072
cg15138339
cg19618279
cg05465955
cg25135457
cg01756799
cg09032487
cg17367194
cg14408505
cg17248183
cg27474554
cg04328701
cg20855763
cg12865436
cg21803486
cg05756415
cg19567046
cg10361922
cg23510443
cg20770803
cg17324776
cg10935720
cg12578182
cg18426444
cg23649161
cg04307927
cg17252669
cg22501899
cg10809441
cg21874814
cg21620087
cg26417346
cg10182243
cg18647570
cg10537936
cg18936378
cg00038239
cg16182148
cg19021076
cg09629954
cg11514301
cg03572760
cg18941614
cg13780065
cg10183248
cg22790777
cg02717166
cg18176312
cg22356484
cg16080654
cg09919412
cg15798088
cg27610671
cg00029233
cg17881910
cg09104720
cg04057642
cg10154655
cg09418612
cg02753187
cg02768905
cg20650693
cg07565928
cg26664457
cg07867924
cg26555306
cg05952786
cg06421633
cg14494812
cg24948782
cg07707039
cg05530021
cg09618028
cg12901283
cg07741182
cg26946534
cg21197224
cg08591265
cg06626750
cg23960707
cg05012425
cg22653469
cg24269276
cg04498971
cg21622464
cg09572685
cg25504605
cg10487724
cg16822173
cg23765170
cg01940943
cg18145340
cg10421011
cg12494208
cg14196011
cg12482375
cg22624697
cg25915871
cg10673984
cg02703198
cg25794694
cg04178407
cg16441248
cg18615184
cg17129331
cg12891810
cg01153475
cg01986757
cg11609472
cg06024079
cg10535320
cg15785379
cg17978850
cg08350119
cg23225508
cg16203607
cg09070201
cg00750399
cg27020281
cg13192180
cg13776905
cg18687753
cg04798252
cg06647360
cg18762647
cg06420179
cg05271336
cg02530753
cg08898949
cg19174634
cg16568056
cg19012704
cg15596712
cg05205528
cg26366347
cg03184439
cg25749101
cg23179678
cg10520594
cg08378505
cg22430463
cg14668889
cg04686354
cg18457159
cg22455529
cg04510155
cg00866186
cg23244877
cg20863668
cg18384063
cg03660451
cg04777612
cg13162581
cg05647756
cg19169246
cg15945867
cg10195415
cg01979287
cg13783641
cg12679910
cg27471537
cg09289278
cg22533317
cg11723234
cg07697256
cg08940097
cg02212737
cg16542977
cg25699034
cg27000944
cg26351338
cg08524221
cg08308286
cg26815021
cg01132443
cg15046304
cg20242937
cg16193196
cg01405751
cg06477797
cg02743136
cg09668072
cg05503916
cg15267890
cg04117396
cg06146665
cg04287747
cg16337457
cg10976778
cg23225637
cg17838182
cg25052374
cg17129554
cg22687077
cg00902147
cg18186771
cg26055488
cg23507761
cg14949292
cg27427491
cg16464924
cg23490090
cg03158606
cg20630708
cg12100956
cg21320455
cg22375009
cg03448527
cg06577463
cg25161161
cg03833794
cg12362059
cg18026826
cg26723185
cg06444734
cg04494230
cg27457201
cg09977718
cg19185574
cg23630758
cg24327522
cg10490202
cg06420480
cg19443023
cg02864619
cg09491897
cg09361653
cg17408291
cg03800447
cg08804421
cg17714010
cg05640423
cg26638570
cg13752239
cg26312493
cg23370394
cg02618968
cg13296578
cg01930679
cg02116447
cg25309567
cg12388397
cg16069731
cg17100770
cg03764274
cg16299813
cg16776874
cg24393942
cg15614308
cg21243068
cg24037820
cg17893857
cg00131871
cg06435751
cg24073738
cg18705229
cg18950002
cg09679642
cg20623506
cg17054691
cg19716930
cg11326429
cg10193671
cg05448137
cg17890850
cg05478824
cg10092374
cg23966361
cg04366367
cg21562801
cg05989656
cg15778497
cg21348233
cg17227503
cg01951603
cg07046854
cg06466415
cg27066067
cg23908407
cg02696275
cg17212008
cg19829375
cg12936639
cg24190377
cg10529812
cg23400642
cg15879426
cg06119016
cg25600481
cg20197516
cg12068964
cg18915099
cg24181510
cg13292542
cg18242682
cg15014069
cg09697578
cg20241342
cg05945266
cg02796939
cg12167135
cg06610254
cg12742209
cg24280439
cg08128889
cg04134755
cg17579154
cg21289555
cg08759238
cg15090119
cg14996929
cg14483988
cg05445187
cg18879998
cg14250028
cg07712165
cg11867320
cg24751284
cg20071945
cg06849428
cg21513751
cg04752768
cg21056684
cg08212772
cg25996688
cg24765649
cg16534427
cg13981034
cg20593274
cg17907583
cg18362770
cg19889500
cg18529846
cg13386234
cg00903010
cg13054563
cg18568534
cg00197641
cg04556361
cg01016847
cg18961388
cg13705674
cg11061033
cg24961406
cg10204652
cg26082856
cg04884122
cg04854749
cg22867117
cg16502747
cg02037503
cg23712970
cg14411612
cg16280098
cg07050525
cg08222609
cg24976563
cg14162681
cg10769343
cg22977320
cg08464897
cg05202439
cg27294983
cg13620526
cg14281756
cg04567600
cg02898977
cg13835029
cg02886961
cg15896447
cg07296772
cg26407029
cg10001646
cg09260206
cg15391389
cg25027885
cg05279284
cg12431977
cg06615097
cg10352719
cg09975804
cg23873941
cg13105904
cg23632528
cg21113592
cg01358620
cg13846682
cg08039281
cg14178837
cg03045079
cg06918918
cg15874048
cg15873908
cg10909192
cg07555290
cg02993890
cg00061086
cg11700584
cg04431133
cg20568725
cg14282941
cg16755598
cg03035871
cg14723799
cg13402779
cg19584823
cg10380165
cg04533881
cg05105529
cg12830829
cg04284137
cg24008117
cg05235047
cg11094161
cg17071536
cg26046968
cg00811020
cg14271729
cg14906010
cg04749771
cg10300236
cg09321620
cg13271939
cg06777853
cg26317051
cg10335067
cg08703971
cg04345108
cg18356760
cg20934265
cg18315834
cg23147373
cg20295353
cg00847043
cg11177179
cg26241174
cg21489382
cg05102422
cg14898151
cg14116388
cg11151251
cg21566635
cg05300132
cg11826201
cg18694192
cg13657083
cg06413842
cg25346972
cg16409505
cg05192657
cg21229135
cg20014585
cg03534647
cg07033643
cg23266204
cg10836986
cg02121104
cg15943584
cg11146081
cg05343811
cg17261830
cg04884842
cg19794706
cg04751009
cg08226873
cg04848682
cg13493526
cg23549534
cg24570624
cg01777403
cg01988923
cg18786126
cg16371956
cg12020437
cg14094681
cg26035522
cg09272629
cg25564554
cg21974996
cg19853104
cg13540852
cg14519717
cg19013620
cg09010629
cg24230355
cg23391891
cg23980196
cg07493232
cg17308758
cg05992226
cg11723795
cg22983786
cg06948630
cg16195004
cg10871863
cg07012189
cg05165665
cg01991934
cg01655008
cg01261464
cg15186869
cg13653024
cg19673424
cg12864368
cg14347643
cg13174850
cg23665147
cg10948630
cg13186710
cg16693870
cg23900681
cg15541609
cg19043042
cg26923246
cg05071770
cg01640443
cg19733938
cg18311516
cg14389425
cg20471297
cg13684553
cg26174539
cg04281268
cg04414295
cg11863989
cg15466177
cg17349064
cg04545835
cg04408790
cg01144283
cg20458668
cg07512313
cg01039429
cg15864906
cg21937244
cg13800228
cg21057323
cg04715649
cg11741956
cg04987955
cg08236045
cg14448215
cg12195230
cg18327049
cg18713221
cg01914744
cg18263030
cg10361298
cg18823904
cg10311358
cg21931972
cg11989422
cg11725265
cg01653080
cg04086197
cg18137598
cg18425377
cg17331554
cg03576530
cg10345522
cg02878289
cg18924331
cg05210373
cg04966159
cg05018513
cg00816970
cg10285897
cg10415607
cg14184729
cg13516541
cg16126178
cg18664856
cg02072813
cg18413305
cg02007493
cg06791812
cg13692222
cg04835431
cg04349219
cg05087067
cg18132624
cg06861200
cg21548869
cg23976487
cg04514868
cg09255034
cg27156542
cg08458014
cg11285327
cg14031491
cg03816851
cg14725803
cg05080328
cg03342640
cg18509540
cg11522804
cg06132455
cg11032634
cg03205258
cg12175949
cg01335087
cg18045395
cg25161283
cg07589677
cg11536673
cg24715298
cg23205858
cg21244955
cg11661809
cg06723301
cg09663101
cg11888151
cg15575339
cg03697316
cg11982252
cg16683414
cg07305049
cg03979008
cg05241025
cg14374974
cg00365963
cg06124434
cg26291543
cg24847404
cg03025148
cg15862271
cg15130481
cg25225340
cg16189954
cg01875775
cg05333149
cg13739442
cg06814814
cg07597885
cg26488040
cg23825480
cg00930606
cg13003054
cg19035993
cg25267957
cg13772932
cg04564989
cg14938844
cg02917540
cg05265234
cg15906007
cg10546888
cg27416957
cg11240425
cg13780303
cg06711259
cg15397577
cg22744818
cg19850545
cg07345240
cg12968540
cg25933091
cg03950371
cg26798772
cg14455139
cg05601844
cg27366395
cg11534574
cg05109573
cg26475180
cg06338552
cg04619710
cg09258082
cg04629951
cg01752978
cg17168172
cg07746918
cg07890336
cg23713768
cg11319724
cg05176964
cg03794214
cg15656623
cg20957542
cg17846100
cg01021975
cg22264317
cg13788891
cg10632215
cg05349952
cg17145402
cg04710198
cg19349143
cg13223858
cg17591781
cg01203457
cg24991198
cg15144773
cg21032013
cg14990430
cg05080787
cg08692198
cg00633933
cg04932691
cg18090384
cg11801110
cg25934700
cg16919420
cg01914785
cg02010047
cg16042178
cg19723402
cg14585793
cg01835446
cg00793954
cg20456630
cg17971086
cg23625592
cg18019717
cg11867308
cg01561861
cg05617650
cg03266200
cg13521869
cg24200525
cg21010753
cg19667082
cg01924481
cg02642178
cg14114931
cg19090384
cg16886487
cg12969734
cg00369357
cg02405329
cg24092050
cg15577924
cg04035403
cg05255057
cg05429508
cg26867200
cg15257681
cg05781918
cg01555352
cg19107815
cg07828340
cg20281678
cg01242123
cg19364929
cg22804620
cg12760719
cg02070118
cg00037056
cg20456258
cg19936016
cg03955568
cg14580649
cg15968297
cg26894968
cg20160197
cg01609081
cg19296153
cg24640588
cg05122605
cg26709693
cg27128352
cg08889789
cg05720751
cg23192255
cg25070192
cg16782236
cg14386311
cg26105660
cg02475777
cg23053516
cg01733459
cg19928185
cg19466640
cg08629884
cg09981884
cg08446824
cg09555617
cg13758310
cg03732753
cg10778379
cg01170758
cg03264156
cg22472154
cg08373477
cg01081303
cg20935156
cg20740967
cg02338146
cg12952128
cg23526972
cg17695145
cg05721427
cg26166446
cg27292953
cg07945480
cg05736642
cg25855286
cg03654618
cg11858516
cg13764248
cg06609182
cg02197303
cg26686647
cg00559635
cg21477170
cg04641962
cg18447232
cg13523568
cg00441899
cg18541077
cg24904278
cg26401028
cg04857395
cg22659267
cg25296745
cg15226248
cg07955126
cg02846431
cg17266278
cg11829200
cg13131859
cg08494133
cg11857013
cg10444528
cg06383648
cg09058931
cg14517917
cg11395606
cg09477006
cg18424538
cg23515892
cg20003800
cg07980242
cg01673240
cg03133580
cg04636069
cg23757056
cg05634649
cg21960828
cg07727721
cg01220768
cg13564595
cg17781866
cg03870033
cg06656551
cg26465317
cg21330094
cg18002905
cg19387228
cg14436769
cg24740896
cg06862062
cg19542630
cg01822242
cg11236850
cg16265557
cg24973591
cg06891006
cg01023714
cg08119412
cg08825286
cg22232269
cg09096084
cg13184723
cg23190472
cg17409288
cg05560873
cg08224066
cg07348587
cg08462501
cg26209812
cg05256902
cg24464101
cg21953508
cg22051776
cg26784682
cg08292112
cg14009745
cg07476944
cg21410980
cg05975884
cg07193667
cg20601329
cg08225341
cg22123729
cg13743387
cg13883904
cg19977232
cg14838256
cg05826175
cg21475003
cg00922110
cg08905166
cg15653159
cg07974125
cg05503412
cg22277996
cg12486486
cg08194212
cg04630161
cg19021080
cg08357601
cg20018181
cg20368979
cg10737625
cg16542283
cg04477515
cg11659747
cg12073911
cg17868445
cg12023589
cg02567719
cg15771763
cg15894948
cg06719495
cg22541143
cg27006169
cg05332489
cg24892074
cg04750593
cg16746737
cg09717979
cg14759964
cg24015814
cg19983627
cg22402852
cg05856777
cg05537210
cg12093220
cg25722178
cg21911849
cg21076687
cg13155599
cg05238812
cg25456317
cg15874270
cg00651099
cg17280624
cg08501915
cg06849090
cg15392111
cg02620784
cg07830416
cg10361913
cg26690672
cg14561362
cg23344338
cg16055817
cg02968883
cg05924733
cg19400238
cg16244944
cg09843331
cg02998883
cg06090383
cg04550941
cg07536998
cg00166352
cg04556418
cg04687337
cg20176042
cg22208536
cg13832772
cg01737532
cg23912452
cg17153432
cg13060902
cg01075305
cg19862782
cg12219387
cg03467014
cg23082845
cg04559485
cg11257497
cg14965611
cg22718360
cg19945840
cg13924635
cg22220310
cg14477263
cg18153662
cg08733913
cg02334770
cg04296903
cg02506501
cg01937247
cg17026072
cg25106100
cg27543922
cg06759632
cg14488957
cg23931819
cg02506753
cg26369180
cg11847126
cg17709975
cg16255279
cg22622472
cg16432326
cg14094639
cg06203720
cg01508988
cg15588177
cg22232737
cg01006034
cg23621766
cg16278124
cg16573386
cg17397377
cg04903146
cg20275133
cg16728516
cg05048680
cg15160081
cg15481565
cg05181565
cg13167158
cg04854189
cg06080300
cg17122213
cg03427058
cg23430652
cg24368383
cg27541892
cg20929733
cg26660744
cg20255817
cg18288914
cg12437380
cg26568075
cg25314445
cg12076692
cg16418734
cg26793463
cg21422400
cg10314133
cg11503104
cg08933000
cg07697177
cg16718276
cg18397998
cg16175479
cg06644452
cg06875179
cg01812865
cg25154306
cg03764767
cg26112622
cg05813650
cg18181492
cg21803791
cg25140345
cg11709150
cg25975165
cg22232535
cg11393031
cg24046159
cg24667304
cg02997163
cg18390621
cg17443473
cg14519946
cg11430783
cg03336586
cg10009875
cg00534163
cg12083024
cg16349667
cg09262197
cg18886157
cg27446570
cg21772773
cg26884320
cg02891048
cg14531038
cg04407233
cg07209987
cg16100063
cg00330490
cg00918422
cg18273408
cg05644049
cg19757631
cg13686362
cg05372549
cg19919800
cg21474053
cg00909226
cg15725046
cg11522265
cg24718367
cg04132522
cg14531840
cg05132568
cg21392868
cg24683922
cg06707403
cg16365973
cg15472170
cg17243540
cg07810114
cg08891920
cg26343154
cg04978583
cg04920869
cg04275506
cg24458329
cg19602374
cg15998773
cg27534772
cg20014094
cg03478588
cg15575196
cg21206353
cg15500658
cg07180355
cg26059919
cg09409930
cg15819188
cg07596883
cg00702307
cg05399872
cg23234799
cg13915730
cg11807529
cg15076663
cg11663302
cg12766383
cg02862467
cg21863016
cg13387374
cg26227957
cg00789731
cg24107872
cg17445618
cg00759836
cg21808345
cg06305312
cg12219123
cg27311654
cg08479603
cg12065228
cg14220251
cg23519022
cg06854502
cg15978884
cg04218278
cg14852107
cg15015194
cg12497298
cg05766761
cg20596348
cg20697630
cg19758033
cg03218019
cg26806016
cg16385763
cg06958034
cg12578844
cg00062312
cg07785945
cg00541565
cg23037798
cg11724055
cg22014430
cg11422402
cg22341848
cg21696012
cg11415975
cg08366126
cg25973374
cg20694461
cg03255942
cg22517681
cg25204764
cg13075537
cg19759804
cg03848004
cg12068069
cg19242583
cg11674844
cg14182693
cg18387343
cg07376753
cg04704947
cg22080472
cg19025723
cg26420824
cg07908197
cg13557417
cg17866044
cg03581113
cg15980492
cg26832524
cg20976977
cg26876680
cg03603203
cg24722354
cg27565803
cg04248332
cg04078732
cg13479146
cg24317935
cg11824662
cg27549075
cg11833275
cg02955361
cg07919197
cg13785196
cg07971831
cg27332111
cg26821750
cg18758482
cg06179749
cg03655847
cg10513359
cg26895571
cg27312872
cg17938303
cg20797674
cg11254527
cg16815882
cg22526531
cg11983385
cg24838391
cg10212685
cg17166941
cg16895057
cg14609236
cg19695415
cg08624588
cg07827304
cg23394849
cg18865631
cg27542048
cg16926734
cg22501998
cg01933946
cg00308767
cg26687031
cg10981770
cg04411969
cg09148975
cg04879451
cg11165357
cg06521774
cg18333824
cg14656441
cg19589131
cg09791673
cg22603393
cg23108607
cg14082530
cg00790970
cg10198749
cg03982820
cg24615751
cg19657082
cg26820000
cg00800997
cg26104816
cg18794664
cg15359142
cg00451039
cg08719317
cg14965064
cg08595490
cg00977903
cg13433694
cg16725097
cg04860656
cg00001446
cg14851383
cg02668051
cg18864768
cg21410961
cg04746587
cg12661427
cg12646642
cg18192074
cg19723596
cg22129241
cg22433141
cg19753255
cg23888281
cg24144893
cg08483560
cg07833865
cg19406259
cg07094487
cg21407196
cg22694153
cg00937489
cg10495392
cg16674327
cg00999163
cg08040138
cg01523285
cg00691240
cg08855861
cg10605904
cg11967952
cg00528464
cg12688215
cg25605769
cg17146111
cg07249409
cg24078387
cg17843923
cg12759997
cg10362426
cg08526412
cg06659338
cg24593372
cg19019972
cg08622517
cg03104869
cg16911594
cg15644675
cg05808815
cg21159128
cg05959381
cg02766391
cg16856342
cg16308101
cg00306426
cg00541156
cg08140548
cg19819135
cg12747167
cg26220061
cg01557883
cg19746906
cg18275321
cg15128849
cg04847795
cg15518491
cg12277310
cg18854765
cg10827434
cg17852442
cg09385306
cg07124480
cg19976011
cg03420245
cg14509271
cg10436414
cg07133065
cg24536114
cg23663318
cg00351283
cg04944980
cg24873842
cg14151440
cg05393424
cg22596895
cg00856177
cg26883836
cg23015158
cg22695372
cg07538248
cg09845133
cg02898122
cg10022873
cg02083189
cg26091119
cg09822923
cg07157025
cg16345880
cg19802774
cg16257375
cg22439783
cg04575263
cg18022324
cg15079326
cg18266620
cg15059513
cg06799250
cg14209372
cg15074876
cg17827850
cg18768400
cg02661426
cg24347098
cg18081760
cg12792894
cg10709494
cg05888707
cg00049400
cg12649340
cg11530693
cg10522587
cg06861375
cg20823455
cg07790300
cg08301542
cg18788524
cg03649030
cg13131501
cg24879143
cg03436297
cg17326144
cg26362576
cg17452625
cg27263063
cg27541317
cg24364827
cg09045105
cg04028648
cg26549034
cg09576532
cg08468904
cg18789069
cg11512771
cg26799398
cg10858523
cg00304076
cg21937128
cg07235071
cg03057216
cg07590060
cg02301754
cg23274217
cg20671910
cg01554457
cg12714538
cg01334186
cg10377191
cg05697587
cg02978142
cg04623088
cg13625205
cg10092158
cg09059070
cg12729126
cg25363808
cg07804111
cg27100316
cg24343413
cg10272885
cg12805764
cg20319877
cg26337592
cg14166071
cg19292953
cg09268800
cg07312954
cg16582214
cg11757221
cg05464581
cg02896768
cg14415083
cg18262993
cg12402495
cg12177922
cg04503542
cg26690414
cg24475146
cg13186679
cg21285782
cg07140482
cg03737080
cg08260299
cg09937642
cg23840493
cg06156448
cg14162927
cg13420845
cg13459205
cg15850846
cg16402893
cg02834871
cg01573949
cg06444207
cg17936495
cg06352855
cg13422555
cg09579413
cg08949192
cg24547565
cg14210872
cg19927257
cg10095967
cg16002248
cg02805690
cg26411367
cg27550984
cg18130800
cg27165888
cg00781875
cg08763433
cg06497051
cg21003380
cg20570016
cg08469215
cg03888064
cg24042452
cg14609757
cg18806512
cg16168311
cg24584367
cg00867472
cg00746981
cg00692559
cg23747104
cg19408740
cg04697119
cg25379116
cg07349663
cg17993772
cg26812967
cg24839868
cg13458210
cg18646186
cg23166250
cg06182359
cg05650171
cg04991214
cg15516558
cg11832544
cg19588863
cg05116342
cg10121816
cg02565672
cg17077042
cg17135941
cg16275967
cg03447165
cg26907429
cg07049167
cg21263605
cg00567298
cg08412305
cg25034947
cg11809614
cg23590302
cg21220553
cg06788362
cg00042657
cg14032218
cg16177739
cg08889551
cg07949165
cg21265278
cg12065406
cg24150012
cg26750139
cg08650426
cg04852103
cg16364506
cg23037321
cg16998327
cg11753311
cg21879320
cg03332597
cg09994391
cg18273350
cg25463822
cg10402471
cg24347950
cg09154826
cg15719043
cg20986421
cg02049548
cg18536207
cg24431602
cg09157008
cg13022911
cg05270381
cg06521359
cg04498511
cg04902405
cg12736206
cg06798878
cg00745274
cg06826039
cg26906418
cg16175258
cg01936430
cg21908248
cg00103209
cg15520845
cg16680125
cg10093594
cg14153722
cg12405231
cg24162367
cg19652869
cg15025054
cg27390425
cg26670100
cg16170935
cg20112035
cg17405253
cg27631248
cg24463070
cg17057965
cg00930078
cg09318521
cg17063018
cg05047325
cg00777895
cg15064019
cg07583884
cg25469800
cg04993082
cg14283922
cg25894045
cg19899237
cg04960271
cg00653565
cg16166739
cg00788170
cg18238550
cg21005525
cg07152030
cg26432195
cg02901884
cg02062404
cg05961374
cg16733813
cg00393263
cg01200585
cg18277682
cg03984950
cg15579914
cg11847582
cg22077894
cg22513237
cg23109359
cg06163270
cg06208926
cg17741080
cg23045243
cg03961853
cg19727396
cg00892397
cg17099442
cg13082038
cg27516940
cg09825418
cg21848532
cg06978604
cg26227044
cg09862914
cg16387254
cg04636557
cg15459773
cg15528490
cg17239796
cg18022279
cg24234277
cg24196814
cg12297350
cg24332347
cg00723431
cg21690979
cg11689622
cg01447966
cg26840318
cg11681219
cg24329126
cg12705640
cg17968880
cg20427938
cg08122338
cg26521186
cg03883331
cg06769116
cg01983216
cg14171188
cg21164741
cg09567197
cg15447761
cg15524239
cg10985909
cg06545762
cg26828131
cg11140305
cg19026621
cg19406975
cg00358451
cg18190547
cg07591937
cg08516035
cg14002772
cg14269010
cg13433942
cg13801656
cg06207460
cg13664345
cg13894827
cg06523306
cg22582025
cg17887537
cg21162977
cg13753183
cg14213824
cg16720880
cg14641829
cg08351143
cg14412639
cg14286155
cg14341953
cg14080298
cg13920838
cg27649806
cg14297966
cg13594903
cg13796802
cg13688262
cg13543286
cg00129481
cg14037246
cg14257593
cg14040931
cg14410198
cg14351767
cg14172283
cg14293898
cg00629816
cg13441683
cg13944395
cg26233529
cg13544184
cg11274211
cg14642636
cg01528792
cg13862983
cg13794318
cg06358300
cg12975295
cg13486387
cg20569825
cg14137281
cg13577194
cg14255700
cg13922115
cg13802506
cg13493749
cg21383720
cg24761882
cg21157234
cg13487210
cg13659268
cg21174750
cg13408606
cg21233377
cg00070052
cg00047469
cg14541616
cg05824609
cg14431306
cg25118574
cg11797883
cg03801144
cg13495025
cg14305239
cg00340349
cg14041462
cg18823302
cg14363096
cg14219677
cg09745873
cg14168002
cg13786236
cg14092536
cg22863798
cg14108711
cg14128173
cg13880868
cg04621255
cg13630871
cg14026960
cg14484688
cg14443692
cg17156558
cg13766489
cg13435243
cg22257667
cg14219485
cg01847269
cg27514224
cg25092540
cg13812587
cg14305383
cg14164010
cg21060854
cg00469800
cg11222041
cg13660679
cg14295534
cg13971484
cg13534768
cg12894126
cg21229253
cg14645880
cg14039299
cg14047548
cg05776408
cg14611684
cg05000275
cg13454524
cg13663861
cg14379462
cg14587902
cg21215436
cg14615377
cg13570169
cg13253220
cg14119001
cg18285951
cg15214069
cg14613607
cg20311390
cg21233622
cg14311538
cg14622104
cg00261144
cg14394077
cg13153307
cg21243064
cg13799986
cg14162552
cg14375786
cg00138497
cg14357259
cg14353527
cg13714586
cg14410072
cg18556220
cg14578358
cg13907059
cg24840072
cg14423485
cg12905114
cg13579295
cg03231329
cg13953629
cg09307883
cg14513222
cg03804500
cg14189495
cg14567374
cg14537183
cg01333333
cg03041841
cg15859299
cg22068044
cg22719586
cg14389418
cg14395791
cg14370784
cg17959722
cg13459764
cg14156842
cg13957837
cg15150472
cg21244116
cg16224521
cg25584080
cg16665335
cg08945642
cg25580634
cg02691002
cg13611997
cg20972342
cg22878469
cg24069048
cg19476021
cg04286878
cg08802770
cg22030839
cg18584368
cg02527419
cg17989581
cg18430034
cg07529738
cg11690789
cg08236499
cg15026243
cg14134703
cg13644239
cg02349468
cg11577329
cg26224791
cg14631690
cg08547617
cg20700235
cg19739264
cg26721993
cg26009970
cg22776443
cg21156662
cg14876338
cg09890987
cg26420013
cg21099123
cg14053225
cg05495391
cg15108958
cg17446264
cg12352902
cg15689969
cg04646987
cg17742293
cg12151443
cg15123149
cg10999410
cg21151287
cg09086037
cg06758827
cg27656498
cg09484303
cg18433229
cg23329275
cg27124462
cg02466008
cg24780086
cg04102208
cg16188038
cg06537718
cg11670122
cg16300565
cg01170069
cg21803535
cg14635635
cg13692902
cg13390975
cg12919297
cg05520288
cg26841017
cg08392169
cg09537600
cg10786880
cg15019707
cg27347579
cg11957242
cg09420988
cg06056004
cg07136635
cg16619991
cg04996251
cg06476337
cg04638486
cg05705366
cg08544436
cg21995347
cg16358034
cg25577272
cg09230732
cg22127314
cg20703731
cg17790372
cg23818046
cg25613559
cg14787704
cg12663253
cg12988850
cg18247650
cg16793150
cg16473774
cg06680762
cg10538908
cg02021919
cg12907969
cg08934869
cg11686204
cg16492584
cg13883256
cg17025142
cg03975030
cg10306866
cg23290343
cg07312116
cg26068413
cg24680863
cg02364826
cg10575841
cg08393024
cg07263984
cg04235548
cg14874121
cg01064957
cg18698399
cg07630327
cg13652314
cg05040447
cg22212250
cg19980912
cg01460557
cg14779106
cg10647441
cg08633242
cg01784406
cg17409159
cg15933130
cg11049298
cg00318242
cg13581941
cg02556954
cg17368114
cg01763754
cg22765308
cg14121785
cg11910223
cg17842912
cg03977237
cg19972859
cg03987227
cg06734807
cg26197690
cg18640185
cg27337021
cg02504326
cg20713439
cg15537433
cg01158934
cg09795614
cg06177968
cg27305348
cg24550676
cg21103829
cg01500421
cg02153871
cg09061045
cg15567634
cg22052948
cg11655243
cg24172509
cg02563137
cg00118365
cg17022953
cg02074191
cg16487651
cg07352798
cg06613263
cg17342132
cg24787443
cg09559196
cg06678902
cg22157525
cg24153754
cg02562005
cg24884265
cg03345059
cg22540600
cg12557254
cg01907644
cg17807863
cg01285862
cg01117213
cg07927484
cg02379684
cg23939866
cg16577707
cg11308046
cg08916508
cg14803350
cg01904774
cg15420687
cg08418508
cg09809720
cg02592798
cg03564931
cg25989216
cg17360650
cg01590787
cg11181536
cg01252586
cg08069043
cg27057288
cg04165030
cg02642949
cg01585985
cg07880061
cg08293303
cg14068146
cg18740509
cg16662877
cg06665799
cg19032382
cg09093836
cg05735432
cg02534048
cg01789463
cg09905687
cg06910125
cg16500852
cg12145394
cg02800362
cg08941122
cg21883291
cg08790487
cg25376491
cg10561067
cg22198907
cg23012192
cg12466919
cg27090289
cg24795093
cg23934776
cg19648605
cg26722544
cg20465064
cg13228972
cg13656501
cg19843353
cg01860805
cg26189035
cg24325581
cg01773443
cg05698911
cg10499102
cg24025508
cg17560527
cg15781525
cg11022236
cg13471009
cg01465824
cg18335933
cg02754722
cg25420085
cg20466761
cg06031268
cg13598881
cg15368845
cg25991879
cg04086786
cg06662991
cg05811173
cg08550317
cg14275511
cg05248351
cg13101948
cg13279858
cg20401393
cg07021036
cg24649771
cg16454940
cg16215259
cg13968717
cg10388442
cg11520985
cg21700723
cg19040145
cg00721468
cg11378619
cg18831738
cg08224852
cg01669517
cg08996301
cg15014355
cg00436183
cg10255171
cg16218387
cg17159483
cg10154826
cg09300980
cg16917279
cg07365404
cg11502198
cg06728252
cg05185573
cg05696715
cg12403253
cg09996902
cg07821407
cg16558530
cg19226100
cg22468666
cg23780580
cg02465979
cg26723331
cg17416748
cg10729419
cg06021189
cg27636813
cg13612515
cg26892251
cg23211158
cg09292581
cg05216056
cg07162905
cg09444060
cg18954047
cg03671443
cg09325158
cg08356572
cg19494464
cg13646645
cg03647327
cg21568286
cg25589651
cg03270340
cg06600118
cg13110966
cg10905031
cg09805314
cg00875200
cg11629443
cg14322215
cg17352468
cg10221930
cg07955965
cg17285393
cg18832902
cg07468289
cg07135797
cg08878352
cg00845862
cg08073009
cg25089685
cg10930226
cg12803811
cg08274029
cg19321603
cg20858577
cg23938543
cg08749775
cg12439388
cg23858605
cg16012536
cg26804124
cg27640150
cg08402837
cg26101655
cg01782500
cg12592610
cg26589028
cg21335714
cg21666768
cg09782726
cg18901633
cg09758975
cg06892439
cg02769478
cg19471291
cg17150363
cg20246315
cg11512026
cg11668876
cg02600978
cg19047283
cg14516350
cg18062810
cg26006245
cg13362801
cg03094134
cg13079571
cg09020199
cg11327408
cg04425551
cg17080697
cg07905808
cg19047804
cg05934778
cg03118443
cg25431802
cg26417874
cg20210586
cg11526462
cg24629395
cg16600706
cg19296662
cg09003527
cg15363957
cg23986474
cg01363869
cg07098689
cg15959529
cg08520429
cg17309014
cg26841990
cg14538051
cg04949608
cg11081826
cg01883917
cg01704860
cg10030624
cg23104816
cg20635067
cg17327665
cg22409504
cg02086286
cg10982113
cg05177685
cg25994439
cg22946679
cg00936996
cg08018049
cg06921107
cg01023151
cg23624891
cg00613177
cg11389011
cg23591342
cg18180874
cg03441461
cg26722322
cg01702407
cg16612352
cg27304199
cg08198704
cg11738164
cg16279541
cg16226373
cg18298197
cg23938476
cg19803911
cg17738756
cg26867866
cg07660862
cg09179008
cg12032443
cg14031921
cg08946532
cg20463945
cg14075624
cg25004178
cg10182348
cg07093702
cg26088561
cg18048542
cg18184941
cg01676996
cg01152616
cg13584784
cg05143092
cg22752886
cg06996599
cg19849557
cg26011168
cg11748260
cg01999566
cg09379497
cg01211396
cg21513254
cg27516100
cg03338436
cg08228596
cg05225038
cg12062310
cg08194384
cg23927832
cg15055187
cg13141065
cg11392062
cg02953457
cg21988569
cg24866538
cg21412928
cg05125483
cg16212881
cg10496560
cg00777209
cg24450157
cg16907919
cg01495597
cg03124091
cg13040816
cg19483962
cg21643358
cg04381681
cg20835659
cg09333873
cg24134020
cg10423170
cg27129922
cg22001807
cg24146125
cg07972954
cg25953417
cg20172858
cg02536431
cg18428104
cg07622533
cg12915947
cg12275289
cg21330577
cg27007110
cg26470641
cg27500784
cg00070870
cg06758211
cg07296268
cg00774458
cg27285836
cg22492936
cg02684104
cg04353171
cg05681859
cg18760837
cg17988780
cg19448318
cg16254746
cg21279207
cg08879099
cg18695800
cg05129568
cg11285284
cg06206827
cg11229650
cg23423329
cg27303735
cg08329753
cg24677671
cg22459990
cg12922648
cg02815249
cg00563045
cg02046600
cg04517643
cg08177495
cg23096826
cg03155896
cg27122065
cg19132733
cg24697238
cg22508626
cg00929964
cg10783063
cg16990009
cg26134320
cg19725862
cg15978899
cg00933603
cg16113650
cg24846030
cg19301017
cg04966294
cg07906263
cg05781294
cg09018383
cg14470104
cg05520988
cg08288345
cg05945401
cg24124954
cg24332685
cg21179831
cg08463024
cg11489251
cg20248972
cg10271061
cg22369037
cg08596308
cg21982924
cg21053741
cg21587837
cg19997861
cg03399814
cg16983152
cg00107914
cg23905524
cg10489928
cg00180097
cg11234172
cg08367659
cg04173139
cg22503047
cg14722070
cg13478588
cg15600966
cg19880646
cg07827717
cg25343331
cg16793622
cg25661358
cg15497818
cg25823710
cg16278747
cg14308867
cg08677954
cg13873889
cg14474158
cg16175906
cg18663859
cg26429508
cg12100881
cg11787126
cg03111394
cg18794364
cg13267891
cg20532376
cg16105996
cg07505014
cg11378740
cg24890294
cg02717251
cg07467062
cg03540051
cg06765423
cg02959551
cg15723723
cg18251767
cg18721888
cg20995172
cg09383424
cg10442445
cg10993074
cg03228773
cg20774166
cg27591371
cg26886875
cg15415945
cg02449103
cg24818562
cg12724826
cg15875502
cg19729369
cg03891808
cg23509266
cg08502159
cg11569933
cg08566449
cg04477431
cg16220567
cg06473363
cg06670599
cg17422460
cg09314434
cg26467528
cg10586546
cg05614351
cg14724318
cg23338737
cg09966112
cg08509427
cg26669421
cg11999288
cg22160377
cg26726370
cg03151319
cg14971941
cg14435492
cg14428706
cg06987944
cg00284511
cg15969681
cg14780115
cg23617236
cg25729545
cg17353177
cg08644973
cg20025630
cg06151074
cg14986464
cg10963893
cg14378964
cg20488968
cg18844799
cg15100639
cg04063763
cg13887029
cg12053296
cg12975324
cg16956876
cg00180930
cg15827436
cg08983186
cg24636540
cg09647033
cg16687649
cg11834106
cg26643537
cg17330295
cg26137417
cg02864535
cg06056514
cg13531562
cg25123046
cg03351589
cg00717680
cg13254330
cg05914372
cg06977872
cg00051590
cg14003039
cg23781467
cg01875764
cg02980249
cg01279632
cg02597894
cg15948030
cg00899907
cg27604402
cg01607232
cg03891050
cg05408317
cg22240802
cg16194451
cg16918667
cg06017364
cg10012878
cg22999343
cg19913711
cg04006397
cg18674618
cg06264879
cg03783555
cg03592411
cg10503736
cg10054150
cg07603815
cg01473128
cg13351114
cg23641315
cg05550349
cg01620834
cg22672830
cg12655753
cg26708476
cg25094081
cg26747317
cg10849498
cg27645345
cg02776448
cg13716619
cg09932747
cg13195955
cg00547425
cg13021409
cg17707984
cg13426138
cg25387565
cg00028757
cg22336993
cg04267000
cg18744482
cg03179438
cg15836710
cg12427444
cg21765441
cg14702132
cg25771580
cg01869058
cg10223234
cg14833935
cg18035435
cg22114068
cg03066618
cg23088456
cg10640833
cg03058602
cg00811777
cg03371043
cg07939046
cg18244100
cg04744301
cg08276125
cg23485738
cg09706573
cg23858195
cg02105247
cg24271566
cg24915236
cg08048963
cg22098742
cg09769438
cg14178705
cg04693787
cg24067788
cg14248981
cg25282037
cg13015485
cg19816983
cg00423167
cg14025666
cg25559531
cg10674805
cg05909390
cg20480259
cg10874097
cg05828520
cg14666908
cg16190718
cg23906067
cg04142955
cg10914467
cg20194050
cg04149916
cg13069441
cg14607161
cg11869968
cg23897286
cg13586610
cg18856758
cg14305889
cg18979423
cg25065981
cg27001603
cg04962282
cg06111526
cg10089357
cg07986385
cg17396404
cg19004565
cg12735838
cg01859717
cg24662243
cg04136321
cg21548749
cg02210149
cg26467536
cg14762784
cg04322718
cg14300347
cg02390267
cg04941987
cg24004685
cg10947457
cg06267728
cg12942597
cg11580844
cg14155035
cg09149894
cg17794358
cg26788180
cg26539631
cg26037142
cg12273368
cg07305776
cg03434432
cg26169408
cg08057899
cg24009529
cg04528217
cg10369585
cg03010186
cg14628354
cg01138671
cg11773537
cg25280041
cg02090341
cg23588029
cg23228481
cg05766136
cg12719006
cg08590186
cg11444828
cg06686436
cg16467507
cg03234775
cg01949684
cg17284149
cg12255062
cg18698459
cg21297192
cg14054649
cg24594692
cg10744196
cg08542429
cg18265845
cg13126575
cg24195524
cg16547691
cg21358678
cg23027854
cg01940915
cg10608731
cg09001226
cg00869530
cg04363228
cg20288105
cg24278033
cg03729455
cg10017982
cg27154143
cg09408973
cg14571125
cg09871008
cg18511153
cg13347198
cg02151752
cg05689267
cg01448551
cg02670545
cg24018948
cg12121080
cg13600652
cg12644497
cg00720839
cg16026549
cg12761728
cg07015256
cg24813704
cg21359558
cg09187413
cg16416715
cg26264318
cg25158622
cg26953232
cg24275356
cg15025485
cg26450574
cg01961387
cg23271057
cg15226766
cg11936639
cg00482994
cg10770652
cg11600186
cg16933813
cg04166913
cg19556854
cg01935221
cg18888137
cg02707277
cg06898831
cg12110846
cg09566131
cg21240472
cg04878644
cg02462443
cg14018275
cg19400616
cg22088127
cg15586654
cg10995964
cg06215670
cg04966574
cg05324696
cg14263924
cg06370855
cg26987634
cg12776061
cg19809659
cg20198611
cg02723688
cg01359676
cg01536956
cg16114213
cg24470206
cg07516307
cg11284973
cg14362925
cg07931652
cg03963919
cg26751300
cg12791790
cg07911587
cg27278083
cg07256442
cg24252536
cg10086720
cg06638515
cg17435901
cg08846245
cg05200373
cg03600823
cg05544940
cg14348706
cg15105576
cg17112076
cg15412401
cg12274508
cg23643568
cg08133228
cg24996709
cg10134509
cg02362439
cg25059165
cg19388032
cg00155619
cg19712979
cg06671577
cg06316695
cg09478665
cg12256228
cg03037740
cg10265934
cg24518988
cg09059042
cg10669804
cg26280097
cg22696358
cg08757100
cg06140670
cg20372195
cg24121557
cg10980868
cg10407552
cg22702121
cg18886197
cg24341537
cg14534739
cg06736783
cg04797098
cg19159297
cg19570702
cg11322109
cg08336736
cg01880691
cg01101354
cg20595453
cg26987613
cg21571162
cg05658246
cg09600532
cg18353741
cg20167047
cg14232091
cg24715100
cg05905898
cg26981593
cg07549373
cg16968514
cg06426027
cg15007699
cg15733827
cg04741150
cg13799462
cg14088574
cg15153770
cg03078690
cg25491601
cg23834643
cg16362915
cg26554849
cg02813606
cg17315175
cg10368052
cg24676740
cg15061612
cg00256226
cg19331397
cg07535762
cg23006805
cg11726902
cg11657744
cg07025169
cg17285910
cg24950709
cg16904116
cg00908824
cg11275803
cg08883134
cg05216888
cg08306084
cg16428857
cg21699833
cg12395726
cg14069465
cg10980449
cg17227127
cg13054323
cg10629123
cg23652681
cg17417645
cg08193141
cg10966235
cg04642669
cg03782778
cg15299536
cg05318169
cg10783870
cg02272258
cg19048360
cg17131579
cg00870279
cg12952190
cg19400938
cg13600781
cg22158415
cg13824956
cg26148059
cg00133147
cg17714225
cg05125781
cg06494670
cg17827614
cg03397609
cg26721450
cg04639931
cg05755900
cg14199570
cg02845534
cg22833143
cg14487914
cg01108710
cg13375457
cg07220356
cg00630781
cg03653137
cg11421097
cg06196984
cg20393860
cg17128371
cg03932459
cg15927330
cg21358343
cg22745440
cg00701755
cg17779289
cg15025089
cg00175579
cg01493105
cg25163297
cg23590216
cg22727297
cg03768171
cg04973669
cg03190911
cg15705563
cg23222243
cg00792719
cg07500019
cg07955457
cg27385940
cg00285363
cg00225553
cg27539322
cg01199950
cg26293201
cg00534550
cg10007189
cg14006309
cg20603557
cg10711035
cg10585379
cg06477487
cg26919618
cg23796713
cg20618109
cg20672430
cg00035673
cg23090446
cg03477252
cg22904406
cg26500914
cg09365002
cg09597022
cg07905975
cg16315106
cg01893963
cg23911291
cg17251196
cg21521230
cg04399147
cg24354924
cg05147195
cg00949008
cg05325705
cg14499959
cg21350498
cg09864211
cg15070677
cg14523639
cg18704865
cg07098566
cg03243551
cg13059373
cg14199833
cg00117005
cg06513977
cg13851641
cg20818407
cg19384106
cg26858238
cg20849032
cg27584448
cg11245145
cg07607074
cg18934106
cg18113453
cg20552903
cg09287933
cg01300096
cg14021478
cg23565821
cg25785639
cg00087728
cg03768479
cg11624225
cg20249230
cg02833140
cg00256060
cg21553389
cg18184153
cg26708759
cg13018448
cg27286957
cg09667373
cg05542986
cg25303336
cg21861192
cg15653111
cg17043922
cg08106661
cg23747646
cg06029061
cg23318156
cg03772072
cg20463403
cg16422343
cg26942169
cg00742040
cg16018754
cg17947140
cg27582173
cg09117841
cg27075171
cg02125191
cg14707053
cg00415065
cg11446617
cg11276280
cg09126467
cg10269572
cg25289457
cg02155024
cg03798940
cg19747945
cg01125463
cg21877613
cg02304814
cg12385017
cg04730839
cg03159871
cg14264489
cg25002649
cg08834050
cg16705185
cg27504991
cg18159180
cg09526780
cg16370701
cg14251005
cg01082560
cg00656420
cg23227932
cg20388168
cg25687423
cg18878034
cg00941983
cg17102807
cg07805833
cg06662484
cg15384459
cg02168034
cg20290983
cg04842962
cg04482331
cg11947985
cg08949650
cg14155184
cg11372263
cg00071051
cg21858961
cg08249934
cg00530740
cg24906519
cg00252230
cg09507643
cg04598744
cg12545949
cg18086819
cg10541994
cg26353121
cg07037045
cg10705909
cg27269903
cg03098356
cg20431181
cg19995471
cg12419035
cg00950244
cg11787828
cg21122466
cg05757007
cg25006511
cg13567392
cg13365279
cg14658630
cg24955546
cg19173507
cg05090143
cg12124409
cg05230906
cg15607642
cg26298272
cg26312839
cg12435584
cg00101895
cg04650786
cg02504465
cg27364012
cg01932459
cg14322427
cg13925924
cg04717373
cg22755414
cg13051370
cg12400025
cg15242771
cg19341652
cg14568286
cg23214565
cg15305172
cg01114156
cg01609000
cg07414239
cg07240721
cg08986516
cg25468064
cg19593600
cg09772816
cg20656477
cg10027245
cg26976562
cg24282486
cg17831680
cg25312474
cg07683276
cg25642974
cg21863721
cg15876657
cg25124223
cg02043083
cg00591980
cg01887138
cg15641872
cg22297750
cg06924389
cg05977156
cg14087768
cg06634471
cg19436567
cg14906687
cg23191292
cg20444341
cg13104508
cg10733080
cg04792644
cg14146378
cg11157016
cg03054050
cg24529970
cg04906636
cg17852032
cg09754671
cg09235125
cg26956754
cg07215697
cg22772771
cg01374729
cg23203227
cg10562159
cg24280851
cg16346065
cg22313322
cg22844862
cg23204407
cg25749318
cg11658975
cg16078597
cg06893980
cg18978476
cg22877212
cg07733260
cg18604876
cg24817003
cg20226230
cg14734200
cg07259938
cg17871757
cg13312668
cg19391888
cg08148814
cg07188097
cg20914495
cg10683958
cg23459997
cg20530843
cg17824787
cg07045054
cg26555149
cg10971507
cg13151140
cg09821991
cg02053257
cg08509737
cg23621463
cg25971038
cg21408848
cg18050295
cg11145772
cg13336860
cg02011409
cg25598376
cg10387901
cg04678399
cg04428799
cg04542817
cg16456087
cg21902966
cg07108579
cg12877253
cg11841863
cg00237565
cg00516597
cg01637244
cg07210466
cg12260146
cg02103401
cg24607398
cg10990993
cg04726821
cg11291081
cg05670953
cg18320188
cg04841293
cg05845319
cg21109167
cg03901257
cg02279071
cg14751544
cg16764580
cg01302270
cg17641046
cg07101782
cg24326223
cg03171211
cg05669873
cg07706279
cg00330958
cg03532626
cg21140054
cg07893968
cg06077741
cg19497325
cg21425160
cg25836169
cg19991451
cg02555274
cg12530191
cg20192464
cg10337772
cg15225532
cg06668034
cg27279968
cg05262631
cg24776019
cg23042138
cg12186440
cg24582781
cg16850917
cg21605068
cg01320491
cg24574902
cg18667319
cg15665967
cg15561453
cg20560906
cg06333135
cg20685352
cg05133721
cg08530760
cg14915620
cg05387404
cg20272733
cg22067839
cg14777519
cg18775606
cg16821323
cg15085006
cg05411186
cg01090930
cg20173193
cg21069814
cg10721942
cg27575501
cg10784414
cg08015507
cg21943842
cg22951641
cg16240060
cg12061640
cg00065919
cg20793087
cg15550036
cg01974004
cg01380285
cg09388137
cg07813961
cg20284698
cg09610987
cg00364001
cg07636037
cg03640148
cg18064663
cg02386575
cg18770678
cg05522415
cg09849967
cg11235871
cg02506421
cg01159380
cg23549385
cg00032789
cg00359325
cg21763723
cg25187648
cg11409308
cg10599951
cg05657651
cg19836345
cg19866103
cg23486179
cg12079597
cg18648997
cg12907199
cg21553656
cg11804953
cg24275088
cg02782331
cg16953475
cg17691543
cg02763234
cg25767901
cg25513760
cg00943186
cg22470056
cg25159927
cg13283877
cg08283408
cg27282641
cg02871925
cg19711782
cg10133500
cg12411312
cg11728787
cg05106206
cg10583097
cg01439568
cg07620844
cg03037622
cg15035459
cg27215641
cg17081436
cg08845042
cg00213142
cg17081570
cg07593340
cg27227100
cg22997498
cg13579960
cg22863122
cg02603784
cg03913989
cg16871520
cg15685941
cg10712668
cg20141751
cg19710970
cg00653455
cg06592416
cg15225657
cg27080765
cg14727205
cg04411156
cg25628310
cg13577407
cg20891225
cg14875449
cg08987506
cg19452754
cg07662771
cg06286796
cg27418402
cg00503690
cg18729130
cg12981181
cg17247149
cg27314503
cg23163722
cg04177705
cg23719393
cg24998020
cg03586862
cg21667939
cg11800013
cg24153548
cg24120800
cg25161926
cg12422199
cg16560453
cg22793458
cg01687925
cg21675030
cg15069545
cg11301513
cg18722086
cg08844169
cg21080112
cg01853246
cg17480641
cg20124877
cg14516183
cg07290310
cg15825032
cg05528568
cg09597785
cg01721450
cg23039837
cg06887414
cg20083871
cg14941031
cg04114088
cg15685811
cg03195164
cg09881819
cg21378047
cg25489105
cg20346122
cg08409953
cg04322344
cg19875216
cg13918314
cg18457113
cg25498969
cg22451189
cg11926020
cg25781480
cg09671371
cg22228296
cg07054681
cg16338035
cg16671114
cg14056942
cg22687437
cg19584864
cg06569284
cg17865607
cg07682378
cg01086389
cg04890646
cg14960293
cg22068985
cg21538020
cg11875060
cg20826526
cg24517609
cg15106744
cg00976619
cg02399570
cg16619721
cg21216268
cg15627834
cg06819656
cg02976574
cg07266910
cg23168649
cg15693898
cg16972079
cg01164819
cg01663570
cg06081563
cg13730859
cg17338133
cg23202575
cg26652809
cg21111294
cg12081282
cg04736401
cg08832136
cg24817053
cg17343451
cg13436085
cg10877294
cg22574986
cg00306249
cg06306006
cg25740513
cg19116023
cg02763146
cg19446296
cg12023686
cg27315348
cg14531026
cg03374317
cg17373332
cg06958937
cg04080733
cg16435077
cg23509745
cg08528735
cg25777212
cg06590946
cg21360245
cg16241473
cg08417008
cg18735798
cg17906179
cg06041567
cg00359285
cg26686927
cg07641926
cg02803925
cg07271869
cg04505333
cg12368897
cg00074851
cg10702113
cg09706721
cg12023911
cg27013765
cg01228739
cg05788437
cg03046332
cg08035872
cg24766486
cg02736016
cg00605240
cg10625575
cg00556515
cg08418872
cg23752651
cg05233050
cg06237647
cg08290943
cg09047551
cg02101884
cg03152000
cg08627847
cg16885734
cg01776495
cg02133936
cg26645069
cg02375499
cg20373416
cg16426148
cg25941512
cg17184604
cg03400938
cg16636935
cg01938476
cg16317291
cg01777913
cg16883533
cg22322647
cg15028756
cg15754084
cg05236530
cg27181079
cg21216543
cg06534724
cg10539173
cg06689961
cg19252671
cg05243815
cg26167861
cg26935570
cg14754427
cg06423193
cg26668036
cg03841686
cg04740941
cg21079394
cg21163552
cg09187486
cg17305992
cg21486195
cg06363613
cg20527049
cg22251684
cg09371620
cg17310654
cg17314520
cg04700215
cg01311909
cg05346476
cg15012572
cg25884854
cg07882007
cg02716833
cg20643444
cg03686952
cg08150742
cg27036740
cg03907313
cg10815395
cg23461604
cg22998206
cg26663063
cg13696135
cg02831219
cg25729807
cg15790839
cg08163578
cg09643371
cg19253410
cg08089780
cg21580220
cg02712854
cg03323444
cg17212980
cg11605222
cg25029533
cg22047262
cg15991941
cg02310658
cg10569188
cg20113307
cg12802720
cg23835453
cg05368089
cg03624316
cg11521780
cg02218394
cg23032316
cg18195986
cg11875268
cg01298757
cg19088962
cg22462856
cg09228454
cg06532346
cg13799005
cg11848173
cg24639100
cg05822022
cg01250280
cg05159909
cg23885131
cg02153528
cg04005793
cg24007886
cg24498746
cg04964220
cg05957543
cg26650359
cg00961416
cg16280363
cg14338062
cg02224164
cg22842717
cg14789804
cg22490255
cg04118006
cg11762629
cg00224126
cg19781863
cg17647192
cg10134882
cg25426285
cg02332216
cg08963669
cg26550872
cg23834494
cg02866931
cg12552402
cg23943801
cg23798332
cg14495243
cg16264888
cg08987606
cg20096614
cg01265660
cg19510484
cg03756640
cg15647029
cg12541239
cg05675511
cg16477426
cg04663931
cg15978688
cg17738249
cg23503691
cg00093956
cg26330076
cg23863100
cg03549024
cg05374798
cg07269125
cg25273005
cg06960600
cg14736640
cg04804893
cg20156187
cg24230312
cg12696399
cg06818627
cg16085611
cg27414512
cg03724350
cg08292968
cg26214026
cg26813561
cg25953310
cg16423624
cg25348927
cg02513392
cg00922697
cg13845105
cg17403046
cg07172736
cg22966950
cg11558705
cg12699044
cg26132449
cg05947499
cg04670766
cg05139081
cg27185772
cg25946869
cg07125991
cg11370512
cg12233100
cg10458359
cg10111845
cg12078937
cg04799451
cg05387247
cg22694318
cg00521744
cg15909358
cg22632528
cg15859496
cg09219566
cg12245245
cg21520002
cg23999973
cg02227969
cg20961939
cg20131578
cg09379965
cg09890214
cg27486582
cg20039944
cg00850840
cg20210501
cg16021483
cg15641062
cg11006622
cg19972591
cg12219531
cg23380216
cg01481441
cg00632496
cg08409804
cg19434066
cg07239110
cg10820376
cg01307526
cg26419957
cg01093801
cg02556526
cg02347652
cg16948335
cg26166956
cg12414862
cg08869118
cg07208114
cg18555411
cg00858483
cg00036328
cg01311567
cg05985881
cg20350484
cg03061518
cg21843517
cg21338961
cg23921487
cg16224018
cg01110312
cg18641423
cg10813240
cg00308065
cg06152215
cg09436681
cg06296553
cg07968091
cg04544533
cg24766840
cg22702056
cg03892062
cg09094631
cg21626573
cg09676622
cg13903917
cg09692125
cg08979720
cg07882184
cg12984369
cg02322843
cg01758167
cg07283601
cg09861496
cg19866673
cg05479174
cg22551163
cg05037876
cg04576398
cg12923179
cg06838096
cg07682179
cg24401363
cg15163603
cg22346429
cg06275125
cg13131577
cg02148800
cg08299299
cg05629774
cg14248360
cg19172447
cg19426459
cg19145886
cg26561844
cg10284638
cg20210585
cg22672078
cg08163785
cg06606381
cg09663836
cg08085917
cg06295899
cg06696911
cg08082792
cg11881574
cg25130710
cg20750930
cg00437192
cg21027474
cg23312470
cg01901624
cg19327049
cg11570575
cg14395537
cg06262746
cg14493571
cg26692085
cg05237360
cg15998961
cg22516162
cg19512961
cg19627653
cg03618215
cg13427320
cg23149010
cg02608491
cg00915244
cg08424446
cg15108326
cg16300310
cg05614952
cg06119275
cg24030620
cg26856948
cg16078863
cg09943550
cg09499248
cg00762468
cg03974483
cg10143220
cg00935108
cg07484220
cg07405534
cg26925590
cg07371452
cg10293297
cg27277974
cg09275921
cg08713437
cg00418913
cg02145319
cg26462212
cg10010898
cg01444501
cg19149941
cg27331759
cg06387245
cg01623343
cg26913058
cg00101154
cg12437481
cg16697493
cg00447582
cg09763373
cg04076387
cg01339929
cg08150755
cg07053964
cg07344990
cg03759094
cg00086809
cg05782811
cg08624878
cg07437024
cg07961104
cg20319926
cg07692169
cg10331518
cg02725362
cg05220042
cg27336518
cg06553210
cg09355190
cg03246570
cg00595197
cg27190398
cg13005329
cg05800756
cg05444083
cg07781087
cg08682334
cg10949622
cg23740245
cg07984365
cg02677947
cg09852871
cg04578660
cg07161847
cg09510476
cg00881372
cg03063946
cg02459859
cg06661638
cg09057080
cg00181849
cg09461851
cg01653132
cg05421149
cg08300197
cg06703573
cg09974304
cg09321520
cg16133244
cg01522083
cg13478617
cg08643436
cg26973953
cg09125477
cg05162585
cg27505036
cg00621407
cg05070299
cg01852063
cg07482826
cg03509039
cg06689990
cg12235146
cg06135574
cg02286589
cg04807512
cg04517903
cg00016618
cg02632890
cg04908586
cg26635474
cg16166762
cg01110955
cg08640252
cg19030554
cg16445708
cg16744862
cg06010514
cg08176277
cg09730123
cg01676844
cg02898499
cg07178808
cg00674415
cg00921934
cg04586492
cg02661095
cg25898500
cg05617452
cg08546335
cg00452393
cg05351267
cg09370756
cg11396746
cg26675934
cg06141561
cg00559919
cg09351715
cg06712335
cg26819427
cg07924013
cg16766459
cg19434247
cg04734210
cg09312446
cg01367666
cg07312485
cg01560283
cg07130416
cg01908272
cg08023020
cg00704652
cg04119529
cg03393889
cg02747341
cg07073662
cg01718071
cg01151840
cg26688936
cg04725426
cg07706758
cg03174038
cg08966366
cg05968213
cg20337860
cg05322342
cg08936056
cg01769813
cg06094085
cg04262392
cg01288350
cg05752664
cg09325360
cg08983215
cg10268345
cg05598886
cg07036112
cg08127858
cg05455876
cg17302548
cg08907257
cg26875902
cg04059367
cg02068505
cg03040401
cg04079779
cg09616053
cg07552087
cg08397920
cg01701585
cg02242919
cg01416906
cg26476595
cg05319934
cg02484343
cg08835258
cg10470408
cg08921185
cg04460041
cg02363010
cg03934844
cg10702669
cg08664849
cg05394010
cg10287545
cg00005390
cg16732884
cg27211158
cg01471259
cg06522179
cg02170490
cg06936246
cg06534994
cg02756281
cg03477043
cg12835806
cg06810998
cg00087023
cg06659904
cg02331352
cg02719010
cg26484621
cg20107733
cg02159643
cg09080030
cg16545773
cg01954388
cg00521130
cg05112582
cg05622324
cg06733971
cg02645450
cg05104099
cg05540617
cg26751440
cg02264195
cg08257088
cg07617560
cg02292055
cg04091712
cg05660160
cg00588858
cg00639215
cg04962621
cg08760128
cg27004760
cg10505257
cg07812289
cg10908196
cg03649125
cg03833378
cg11422964
cg10278046
cg16755475
cg16641000
cg08661874
cg27023595
cg09689342
cg03147312
cg05869585
cg00011459
cg03743074
cg08084956
cg09336942
cg27193204
cg20141013
cg16361303
cg08166431
cg27211136
cg10297430
cg16517021
cg08296903
cg26493247
cg00316151
cg08498138
cg09043569
cg03245889
cg06978461
cg08371685
cg06926815
cg05311091
cg07719401
cg02665786
cg02903691
cg27168073
cg02047547
cg16733298
cg18596043
cg16426779
cg05218510
cg04787785
cg03891344
cg06105093
cg06266962
cg10084509
cg10214757
cg06232263
cg05712542
cg07042164
cg04978243
cg02634998
cg01279843
cg06988099
cg08969855
cg26809911
cg10287301
cg06329537
cg09977031
cg21989500
cg02403951
cg03487200
cg09618830
cg00382632
cg04094640
cg06568506
cg01239870
cg27543431
cg07996615
cg02840535
cg26620747
cg05096690
cg10290107
cg27076552
cg06505170
cg00489954
cg22973038
cg02666966
cg06932837
cg02443658
cg00474657
cg02358434
cg00564759
cg16518772
cg12521167
cg03527802
cg04660698
cg12497007
cg02130107
cg05164406
cg08168844
cg19570309
cg03410115
cg03814316
cg07745929
cg10497918
cg04667664
cg11919694
cg09439599
cg25463428
cg08403010
cg08959230
cg08697180
cg01005350
cg01304182
cg00711896
cg06057208
cg02223028
cg09213403
cg00526576
cg00532901
cg06086563
cg27191834
cg27156649
cg09921214
cg07379707
cg24243406
cg02591578
cg03776506
cg01891002
cg10665018
cg00822607
cg01343729
cg23660191
cg08474968
cg08103107
cg07046436
cg08904623
cg00443917
cg02537309
cg09674546
cg03836521
cg08826468
cg08455111
cg01161919
cg02324580
cg05752096
cg00352195
cg02278760
cg26864012
cg01201399
cg23365071
cg00219956
cg09928813
cg03289031
cg16590466
cg09566302
cg10020520
cg07197991
cg04961397
cg01032946
cg00209918
cg05539847
cg10412602
cg24115627
cg08893833
cg07404961
cg02831329
cg27513886
cg19881263
cg05667401
cg01509715
cg09061454
cg11824827
cg10380221
cg01038597
cg08549216
cg08081390
cg05826330
cg22918432
cg08587321
cg26495393
cg05271536
cg09559324
cg20222869
cg06112206
cg05972308
cg00438071
cg08267115
cg01468171
cg07364009
cg10510159
cg02167757
cg16616386
cg06173978
cg05768044
cg08322467
cg26992524
cg14496574
cg08292080
cg02904093
cg04268390
cg10586756
cg09100343
cg06880930
cg21439450
cg03034407
cg07398350
cg23574752
cg09132913
cg21335942
cg10322909
cg08146156
cg26882161
cg08149859
cg01872704
cg04039667
cg03381216
cg01709119
cg05456022
cg04338134
cg27163800
cg18607308
cg03163767
cg09000178
cg04505809
cg09647884
cg02600514
cg02089487
cg00771593
cg02851730
cg00716961
cg26335299
cg09999650
cg01586768
cg07171780
cg09395969
cg00925722
cg04377053
cg16456503
cg00548618
cg06432529
cg09981029
cg01489608
cg07599484
cg00594148
cg07086179
cg10120807
cg06992390
cg02192472
cg07905627
cg26574080
cg05614267
cg16456906
cg09669099
cg08885201
cg22067472
cg08961416
cg07739668
cg01841772
cg26736200
cg26884345
cg07281938
cg01656717
cg09029538
cg00167684
cg10364459
cg04454426
cg21264724
cg09725610
cg01081079
cg10497173
cg07751125
cg08682991
cg05641515
cg08186341
cg01008263
cg07221103
cg05466767
cg01805904
cg02974259
cg03540912
cg04941520
cg05504270
cg04885614
cg03947478
cg00075615
cg03382246
cg04994202
cg08452002
cg07193173
cg03224276
cg16372869
cg07005580
cg02372821
cg04101363
cg02543101
cg21212066
cg02713901
cg05620814
cg04459481
cg26612420
cg06963852
cg01185350
cg26812503
cg04730319
cg04982811
cg09192942
cg13961172
cg02458088
cg01459033
cg06596743
cg09627744
cg05938267
cg02578846
cg09080729
cg22734315
cg05568557
cg09148348
cg16683043
cg07831918
cg03597968
cg02961326
cg09145053
cg03466735
cg07123890
cg09169456
cg01809437
cg08482274
cg01272937
cg09867070
cg08190828
cg02480489
cg04579809
cg05709598
cg04305082
cg04708321
cg04551053
cg03953196
cg06438404
cg00291329
cg03933756
cg00083399
cg05480260
cg08135950
cg05406774
cg01571169
cg02828564
cg01846486
cg08374472
cg01517364
cg10376337
cg02924834
cg27459530
cg08734237
cg01968683
cg27571676
cg02992705
cg09502865
cg03743205
cg05211050
cg10450175
cg03553080
cg07444898
cg00331852
cg17386700
cg00010046
cg00034003
cg00957223
cg26786172
cg06766857
cg04564245
cg27424853
cg16451525
cg05102794
cg16746620
cg09743596
cg02505676
cg04845821
cg01239268
cg04594445
cg06087699
cg07251480
cg27525876
cg11673833
cg04200026
cg03162686
cg11051669
cg00679681
cg03847052
cg14304626
cg03403525
cg04949226
cg03362018
cg03971344
cg04519550
cg09301471
cg02500806
cg06636372
cg00837290
cg08130612
cg00199000
cg05398940
cg04118849
cg04937029
cg08866814
cg01387849
cg01687267
cg16593941
cg04396454
cg27025387
cg07159469
cg03317919
cg02627286
cg08344135
cg05187422
cg03169557
cg27131667
cg03568793
cg01279418
cg07798295
cg16717988
cg05584919
cg00553527
cg08616182
cg05966394
cg06153386
cg08013914
cg02128278
cg07420163
cg04764687
cg05559410
cg06087498
cg16732769
cg07891440
cg05792285
cg01335729
cg22427598
cg10118435
cg12305870
cg00338329
cg02185402
cg10482049
cg04425997
cg16635772
cg14817765
cg06483575
cg20063640
cg21028182
cg13492856
cg13891021
cg01203331
cg25523633
cg19818312
cg18758453
cg03112877
cg16162018
cg07941567
cg05077865
cg08216131
cg24617352
cg15383386
cg06317358
cg23191772
cg00176879
cg12688320
cg05071493
cg23001725
cg09915983
cg23719322
cg04068601
cg24989417
cg03115886
cg13740771
cg07357256
cg27556861
cg01366467
cg21211263
cg16712828
cg18571156
cg22595230
cg17565490
cg21609034
cg19476186
cg15680975
cg22199361
cg23291865
cg05741483
cg07903141
cg04152154
cg24634519
cg02977157
cg17648073
cg00414709
cg00124175
cg26273886
cg18858976
cg21007262
cg11183371
cg14987222
cg19327615
cg03894068
cg16606773
cg12049875
cg05348946
cg15652204
cg26170257
cg07394064
cg06301496
cg24076399
cg05824225
cg21427119
cg18787420
cg12873919
cg13989999
cg27643859
cg11842944
cg17292229
cg23096682
cg08142232
cg02435593
cg15707332
cg04893833
cg17894293
cg18346038
cg22605364
cg04616145
cg09953425
cg17250863
cg01221207
cg27484876
cg00350702
cg23583742
cg20141824
cg01094251
cg18015496
cg22087367
cg14963897
cg01470283
cg25069010
cg16414403
cg13173903
cg24469719
cg18549386
cg06889272
cg16831894
cg02864875
cg20073376
cg07309942
cg06147743
cg16718537
cg23526204
cg11139390
cg12143125
cg21723559
cg23134520
cg06395265
cg04762412
cg21516291
cg23026920
cg00625354
cg01302066
cg15086142
cg07917176
cg04694744
cg20754700
cg15623216
cg22920603
cg21433329
cg10922808
cg15223275
cg13008301
cg11073931
cg09598225
cg10003667
cg06147822
cg01516076
cg01868762
cg14080585
cg21065401
cg11675492
cg03503905
cg13251669
cg01713613
cg20681274
cg04530852
cg08909592
cg05586622
cg15262992
cg20901426
cg05085169
cg07882648
cg22185879
cg01756902
cg16209860
cg19841423
cg02596023
cg12577695
cg04942564
cg15457037
cg03482411
cg03513312
cg22118112
cg00945547
cg02747044
cg25518092
cg21880624
cg20434300
cg00359868
cg05728337
cg24819342
cg14408416
cg18095213
cg11935371
cg13727010
cg06230805
cg15092561
cg00314230
cg09985698
cg04097543
cg03515060
cg20382028
cg14211055
cg25737836
cg18075073
cg07503829
cg15790184
cg06678137
cg01655721
cg23847645
cg22140538
cg12989344
cg01436586
cg20801998
cg06354692
cg11972598
cg06564473
cg22315746
cg17606289
cg15452590
cg04221884
cg13234275
cg19974879
cg26276611
cg08062174
cg14353422
cg07556730
cg13709634
cg07199862
cg04245829
cg13806461
cg09435245
cg13012691
cg16311334
cg02952972
cg12366974
cg16791781
cg15299654
cg14013417
cg03860343
cg15627628
cg02128483
cg03081707
cg27402845
cg27380774
cg02989715
cg26646197
cg14429979
cg08158799
cg01409873
cg12353589
cg06066251
cg23903076
cg13768347
cg23695184
cg05968917
cg08038037
cg06344268
cg01106909
cg04833630
cg03686395
cg23314972
cg04355222
cg14804706
cg01517776
cg02485697
cg23807500
cg18226049
cg21941618
cg23532985
cg14814323
cg06012607
cg18477969
cg06544715
cg07588018
cg16547081
cg14417711
cg17580363
cg06140051
cg24975769
cg02272710
cg18251255
cg24378250
cg26960317
cg08867254
cg04010006
cg18529958
cg19075239
cg02261543
cg08575708
cg12935694
cg07500659
cg11124915
cg14763706
cg15045356
cg21288099
cg07435350
cg08466074
cg17678115
cg10583382
cg24001477
cg24005743
cg18931760
cg05533552
cg05239609
cg11058730
cg20869710
cg08318506
cg00474746
cg09400531
cg16789934
cg11948328
cg14244963
cg03965764
cg10242372
cg17082727
cg22859451
cg27638963
cg11435872
cg18500085
cg13239041
cg10516359
cg01618083
cg26260819
cg02104130
cg01969433
cg23449274
cg16371518
cg14716172
cg14904638
cg26886334
cg21928783
cg16692211
cg19737908
cg13749927
cg23350132
cg12841566
cg06013329
cg23240597
cg24194730
cg08700546
cg03824268
cg13942016
cg20101015
cg25134909
cg25873214
cg17001627
cg19345165
cg07996345
cg03517030
cg24160158
cg01250938
cg01816411
cg08048699
cg14746813
cg10487699
cg04209051
cg06376522
cg23186952
cg23128382
cg07597763
cg02713851
cg08066376
cg13253694
cg10583992
cg25849332
cg03700121
cg06100442
cg24949661
cg04480285
cg17304467
cg08506138
cg14250984
cg14073716
cg16469419
cg05962404
cg12954619
cg16260700
cg23508264
cg02091786
cg21044403
cg09124213
cg21161651
cg23202409
cg18305333
cg17162132
cg04836154
cg14364094
cg06705772
cg17240496
cg03347015
cg16392574
cg02635948
cg20468891
cg02204038
cg02383160
cg03807741
cg03559942
cg05167070
cg02030628
cg19905802
cg16257247
cg24974229
cg13559099
cg25007572
cg02756152
cg02027979
cg02855203
cg10263594
cg14091483
cg12775934
cg12059507
cg13414478
cg27475923
cg26286281
cg09890597
cg21963048
cg01783353
cg15042460
cg08155741
cg19321730
cg26847805
cg23397278
cg14391469
cg13620770
cg07588779
cg10498429
cg13221074
cg11296937
cg03741657
cg04618331
cg26114884
cg08942269
cg04497905
cg20930290
cg18585107
cg05061107
cg02800396
cg00531009
cg22885062
cg18479798
cg03045648
cg03986574
cg10390228
cg23244455
cg10879244
cg22897141
cg22527280
cg06943835
cg22214498
cg13117369
cg15997374
cg09355652
cg12313535
cg18745670
cg08364607
cg03522766
cg22859714
cg05811846
cg04703749
cg09202050
cg04189727
cg10925417
cg25178784
cg09236819
cg01981334
cg23312743
cg18429911
cg10342590
cg01298356
cg01513909
cg05300538
cg16523148
cg12742785
cg20130138
cg22057899
cg03433669
cg07710883
cg08072480
cg22417398
cg26957012
cg22552669
cg08202769
cg09585333
cg22986597
cg02856565
cg17565303
cg21933743
cg08304120
cg12145289
cg04791077
cg04260258
cg04932205
cg07707380
cg23345317
cg02059970
cg04962756
cg09801924
cg18746357
cg10093679
cg20657188
cg25294185
cg19379303
cg05072552
cg14783074
cg20853702
cg26453990
cg16420888
cg13547237
cg10467098
cg20986608
cg01415344
cg15155199
cg14017611
cg13523449
cg02768300
cg26062621
cg06504159
cg23549693
cg02878486
cg09466807
cg04782396
cg14472806
cg25212053
cg22719871
cg20767910
cg18503747
cg05516272
cg07977202
cg07165756
cg17618092
cg12188650
cg14633466
cg23842205
cg22198823
cg26544559
cg05676622
cg02092141
cg08442334
cg23821914
cg17409876
cg22182781
cg11034708
cg06996029
cg12869958
cg02911492
cg01975510
cg22241443
cg12939085
cg09793776
cg21855205
cg27049076
cg14359259
cg05163510
cg12128589
cg03766872
cg16334425
cg19187831
cg06533728
cg06350176
cg22949188
cg01391071
cg23339143
cg26406131
cg05463966
cg12070987
cg11634248
cg24056954
cg25321114
cg03913259
cg14249520
cg23406642
cg14247222
cg26906629
cg21963583
cg18254937
cg02791024
cg02794589
cg12652780
cg08171022
cg09869226
cg13802316
cg25587405
cg19487717
cg12100302
cg07005180
cg21729356
cg13096351
cg12450012
cg07663344
cg02411493
cg05785753
cg03146219
cg05215649
cg11724562
cg04946948
cg02399233
cg09313740
cg11930406
cg20720680
cg26173447
cg23037644
cg00469635
cg21493666
cg07791997
cg07783183
cg24630516
cg05343689
cg02939090
cg03197935
cg12161971
cg15243034
cg04817034
cg14471671
cg01941680
cg25473794
cg19901956
cg27340269
cg19972312
cg21995377
cg21630368
cg13876113
cg19846131
cg17081955
cg19906131
cg00007981
cg17569080
cg02251771
cg21580213
cg17309610
cg10590134
cg16972496
cg25189608
cg22183731
cg15100231
cg13591673
cg15814675
cg26289824
cg16737213
cg24931592
cg02453779
cg08268160
cg09213347
cg11188633
cg16086925
cg21030424
cg15756407
cg21806233
cg04455759
cg14774438
cg11815388
cg12572987
cg26480739
cg20154865
cg25179830
cg16872795
cg26548001
cg14371153
cg15692862
cg26772255
cg16781287
cg11054882
cg12774406
cg10099917
cg00383220
cg02102620
cg24913541
cg09016768
cg15212210
cg22259797
cg05031801
cg17002993
cg24060102
cg22397625
cg07478335
cg22335368
cg01755266
cg01716445
cg03358684
cg25303540
cg24141991
cg05755017
cg03309938
cg25288464
cg05483945
cg21177216
cg24498587
cg03394018
cg05929572
cg02921249
cg17497052
cg20597494
cg09941876
cg03060457
cg21117426
cg20032723
cg00982433
cg06107796
cg23855986
cg16220743
cg14219124
cg04469731
cg12491115
cg27437304
cg05431684
cg11399053
cg26902026
cg15857427
cg22756211
cg24504854
cg00717808
cg00857734
cg17102199
cg19427573
cg13844804
cg07110010
cg23501439
cg18413659
cg23000066
cg06004018
cg05357209
cg06348187
cg16277885
cg26706652
cg27042959
cg18807030
cg12748608
cg20449048
cg23494936
cg02992296
cg22151113
cg05862885
cg00921574
cg16601832
cg23956190
cg05447579
cg03067182
cg20849378
cg18420868
cg10566622
cg05470497
cg11134777
cg17390817
cg27516634
cg01705214
cg22245752
cg24146349
cg20151476
cg20396385
cg24734301
cg17012154
cg21353724
cg21618501
cg06068163
cg04497717
cg12460765
cg22966391
cg27459381
cg13999330
cg06260964
cg05499880
cg06838581
cg03369668
cg22240715
cg00286701
cg22324358
cg22168222
cg17907525
cg23234556
cg21796443
cg19081270
cg12414526
cg20592700
cg06640364
cg01134459
cg16035714
cg27152128
cg23122899
cg21585409
cg21764632
cg02667577
cg02720925
cg05511613
cg26312950
cg18728076
cg18273464
cg11843948
cg05773645
cg06262098
cg24902750
cg00123652
cg03361346
cg14517056
cg09554310
cg17494772
cg14155567
cg01724080
cg27041868
cg22808692
cg27657926
cg22772300
cg11925381
cg05043952
cg21747818
cg13200354
cg08352530
cg24399467
cg06488150
cg08313420
cg08850675
cg18428217
cg13619810
cg26716323
cg23859078
cg19142553
cg05142115
cg24921720
cg13464062
cg03893180
cg20013963
cg12959265
cg10516998
cg18592975
cg06165179
cg20991801
cg09470376
cg08136893
cg21485062
cg14718247
cg07983268
cg24730224
cg13529064
cg22153931
cg17710536
cg05397809
cg03257739
cg15477097
cg25257687
cg18742207
cg22387839
cg24735460
cg27193893
cg24525480
cg04965426
cg09928203
cg12068737
cg12989642
cg19275838
cg21630370
cg18218752
cg13820111
cg20629068
cg02897457
cg01878214
cg17609804
cg14410503
cg13800949
cg10158598
cg15661415
cg24033841
cg21647170
cg21136491
cg06674873
cg19956914
cg05952755
cg04035048
cg15585576
cg20295702
cg21026624
cg01119700
cg01471203
cg08907819
cg01801842
cg14832183
cg22402291
cg17212813
cg15195367
cg14706807
cg00664021
cg07297900
cg23300882
cg13152070
cg24614218
cg07174085
cg23309203
cg13353389
cg27460715
cg15341579
cg21239265
cg23472171
cg04223135
cg01198338
cg24721350
cg13053914
cg15952483
cg21498160
cg04792024
cg24069840
cg04348080
cg25002968
cg18134731
cg14555113
cg01650677
cg12615150
cg25556607
cg00811382
cg09915377
cg07072638
cg23396843
cg08169830
cg19666810
cg12122246
cg07627464
cg12361165
cg10780234
cg26545112
cg17463655
cg17483198
cg15972516
cg15899032
cg08105294
cg10335376
cg05924428
cg12659287
cg17832029
cg01031271
cg25934268
cg14890922
cg26426162
cg01773807
cg06571993
cg23151309
cg13013975
cg20383347
cg02540220
cg06951646
cg01709543
cg25955850
cg16999122
cg23338922
cg17175136
cg09549170
cg12268106
cg16012478
cg04212699
cg21422834
cg20703375
cg18809830
cg20228788
cg15888366
cg00901683
cg25087507
cg17290554
cg24225281
cg05575043
cg17365335
cg02592473
cg06523307
cg15317587
cg15442105
cg05710204
cg12557168
cg10887359
cg01288993
cg04272052
cg09895029
cg24797830
cg16859931
cg09238235
cg00287016
cg09538129
cg07129731
cg03209496
cg02918146
cg08950287
cg11719452
cg12584718
cg00030432
cg26234885
cg10240853
cg07056567
cg27369641
cg03324851
cg26621408
cg05208895
cg16359985
cg18195498
cg05922723
cg21638357
cg25923345
cg04494750
cg16645828
cg10475014
cg19077231
cg22813798
cg26112394
cg10191097
cg00234294
cg16131903
cg20113888
cg10272433
cg07151160
cg25653341
cg14859317
cg27546981
cg21121455
cg04306248
cg07095530
cg24687253
cg15874611
cg25967897
cg04009429
cg17825709
cg21338479
cg03022050
cg22772639
cg18359782
cg19528521
cg23835967
cg07341141
cg03849660
cg23254389
cg21237037
cg27109647
cg07068616
cg14548925
cg17331461
cg14114033
cg24576298
cg11856489
cg27630192
cg18580557
cg13979581
cg02474076
cg25330147
cg01012244
cg09696385
cg11342645
cg12128483
cg10880863
cg20830848
cg22125214
cg14373597
cg23627057
cg13980308
cg09909351
cg23214464
cg11211690
cg03423221
cg01092135
cg01389409
cg04849824
cg16306633
cg27495964
cg07481169
cg17237603
cg17275624
cg08901089
cg25416230
cg21326642
cg20325032
cg07562382
cg25440307
cg25689539
cg26504749
cg00241650
cg15128917
cg14222657
cg02855996
cg17677524
cg12613107
cg16400647
cg00835828
cg11367539
cg09884940
cg00139389
cg23719549
cg20898078
cg18443486
cg15944673
cg11823624
cg03930004
cg15922246
cg10702041
cg27131953
cg27608032
cg07312641
cg22011804
cg22984132
cg03168922
cg17102197
cg10005961
cg10682197
cg18440871
cg13639901
cg14430943
cg24925865
cg06851224
cg25170997
cg04410587
cg21898343
cg09611656
cg18443692
cg00282683
cg12569544
cg03824884
cg09284106
cg25927687
cg24093226
cg03179450
cg20348298
cg21506220
cg16586970
cg18154642
cg01143247
cg21858320
cg00369613
cg02808379
cg02708922
cg16332701
cg07434166
cg23227555
cg14604871
cg09774565
cg17145889
cg03994908
cg14984257
cg08955006
cg00301677
cg21679970
cg12886278
cg15614119
cg03069383
cg05785686
cg22746109
cg10708221
cg07956897
cg00488691
cg16945982
cg26114003
cg23538226
cg22195704
cg23393100
cg13828701
cg13596200
cg12811419
cg22855876
cg03834023
cg05855689
cg16066641
cg05730215
cg01620785
cg14906553
cg19201894
cg09408384
cg10494615
cg08972261
cg06758077
cg19141644
cg16548254
cg12055316
cg12886580
cg07024996
cg24655222
cg20888435
cg23039201
cg21344215
cg12559939
cg06062945
cg09131135
cg03537747
cg03876184
cg10773203
cg05301359
cg01289544
cg22540324
cg06905471
cg05186036
cg24174984
cg10143030
cg05776245
cg27280279
cg26643908
cg07234911
cg19447973
cg10122690
cg27274558
cg06359167
cg23601059
cg14738493
cg00004207
cg12277798
cg16140139
cg20319604
cg26828767
cg20655010
cg02374912
cg15131722
cg04900785
cg00063567
cg08139509
cg01400987
cg06795523
cg00869533
cg08484984
cg02054108
cg19716462
cg03532114
cg02925464
cg13699558
cg10276404
cg12734023
cg15742737
cg26748578
cg00533215
cg22628840
cg18388203
cg10773869
cg14608581
cg25332238
cg24727568
cg15810578
cg18865999
cg06009330
cg01369511
cg04736911
cg20921688
cg05957730
cg19515186
cg00352532
cg11251086
cg02352181
cg05372365
cg03469617
cg19324027
cg08748368
cg09247696
cg25618981
cg19234858
cg10088527
cg26909299
cg03520103
cg21485166
cg12347084
cg19198794
cg06179009
cg04576203
cg24230340
cg13690354
cg05778415
cg08047338
cg06700871
cg04053638
cg23404877
cg21513352
cg20726804
cg01905046
cg19905587
cg16929107
cg16907167
cg23618658
cg11395271
cg24062526
cg08521046
cg00283344
cg04195125
cg21964611
cg01472363
cg23572334
cg13825663
cg04018571
cg11537811
cg18560720
cg06523478
cg19571304
cg15157837
cg14331404
cg13429308
cg00673006
cg10674476
cg17325912
cg15827486
cg01266688
cg11826338
cg12718641
cg11939193
cg22880456
cg01864100
cg07414544
cg12608703
cg00619345
cg20442224
cg09359751
cg02631587
cg06840305
cg16901821
cg02489228
cg23812119
cg06969479
cg06682454
cg01647049
cg05396057
cg16083447
cg21849780
cg22616506
cg02307953
cg01651821
cg14554743
cg19756097
cg10446401
cg15506514
cg17494863
cg04316311
cg06432278
cg16671862
cg13877260
cg02079111
cg04157345
cg03985718
cg21778644
cg17576375
cg22374742
cg00096307
cg11660418
cg12569217
cg05335107
cg21034784
cg10898730
cg26703507
cg06121808
cg07986907
cg25255897
cg00009412
cg06607620
cg01315092
cg15425061
cg26012578
cg22365431
cg14937492
cg13208492
cg22196977
cg19051213
cg15136850
cg15160873
cg15985563
cg09344629
cg21859992
cg02453603
cg14584865
cg11705747
cg15920655
cg13584678
cg05729804
cg08799632
cg07892413
cg15701122
cg21240950
cg21940081
cg01099470
cg03760336
cg00978946
cg13658921
cg18968920
cg26672088
cg19311431
cg18760220
cg13922970
cg15076023
cg13344867
cg10658240
cg09705174
cg10220637
cg11414945
cg24663311
cg20173260
cg23677173
cg26194560
cg11988203
cg17128646
cg16723362
cg19954374
cg03437731
cg14289923
cg10781828
cg07588439
cg24301350
cg22439777
cg25936922
cg12253985
cg08172461
cg15048802
cg00556742
cg20010565
cg19218722
cg10630051
cg11692073
cg22902939
cg19766578
cg22201615
cg02298949
cg02486590
cg16620283
cg06868758
cg27248887
cg04321494
cg15724534
cg01280080
cg06525280
cg20337057
cg18750819
cg17501384
cg15099667
cg12224394
cg02776375
cg13916287
cg24707432
cg21781546
cg04970994
cg05061393
cg17109049
cg00209893
cg08098128
cg09708286
cg00382515
cg01766534
cg11268834
cg22792938
cg06305175
cg20424189
cg21147890
cg17804911
cg22960255
cg03392605
cg09258877
cg17014713
cg00010789
cg10070431
cg21922416
cg03968029
cg06846495
cg24586870
cg25479499
cg24211779
cg10141075
cg26361545
cg14165096
cg03447424
cg07780694
cg16205389
cg14064766
cg13414444
cg10314566
cg21123366
cg04393701
cg06363516
cg00469269
cg13416249
cg11664652
cg00311772
cg06820907
cg14707638
cg02059796
cg09235936
cg03445663
cg11221200
cg08559219
cg02113751
cg14297332
cg16079865
cg07523788
cg23603789
cg23840860
cg14400079
cg19296855
cg20707601
cg18278899
cg08462942
cg06006530
cg04803956
cg02162339
cg02968760
cg08692374
cg11910497
cg19565299
cg22780026
cg21961506
cg12938135
cg15655316
cg25808926
cg04592544
cg25495394
cg04228274
cg23352145
cg13557178
cg22277272
cg26095694
cg13450427
cg23151860
cg20069090
cg20548564
cg12530665
cg21721489
cg07260062
cg09370177
cg15946545
cg06755654
cg13426133
cg19634774
cg08225398
cg15611600
cg00260919
cg21197066
cg10938899
cg05426006
cg22419414
cg23619808
cg17070113
cg00452530
cg06720244
cg22152521
cg20891306
cg17598724
cg05724742
cg10613440
cg15439466
cg19764399
cg03460032
cg02355033
cg13334066
cg08466269
cg00661222
cg05482722
cg10296688
cg25548582
cg24167928
cg22547286
cg02543879
cg07289766
cg01130580
cg05271910
cg04677295
cg21028760
cg19349476
cg25270899
cg23428192
cg06178915
cg14904079
cg00691940
cg10258411
cg23044680
cg00884663
cg11657446
cg01525669
cg25539759
cg20069115
cg09754991
cg25018673
cg20371891
cg19855366
cg01870456
cg21664614
cg12842646
cg10287482
cg11017500
cg16216153
cg09641027
cg10372485
cg05734877
cg14835113
cg20826899
cg13988995
cg20124610
cg15270851
cg15269148
cg06900546
cg12037493
cg25405821
cg23377260
cg21258952
cg10242198
cg04467034
cg22795345
cg14270002
cg25323360
cg23595745
cg10622024
cg11230083
cg24687395
cg15077546
cg12796743
cg16668678
cg11987853
cg00908004
cg06567722
cg09181103
cg26079618
cg00979026
cg27055601
cg13804476
cg14534144
cg23167246
cg22923006
cg20022454
cg16567723
cg24121069
cg03908017
cg26813557
cg12795731
cg11553721
cg19292611
cg21966345
cg26870865
cg00640775
cg03325670
cg18570800
cg25571941
cg06296597
cg08876481
cg09085653
cg14609960
cg03141879
cg20886541
cg04144333
cg10153082
cg14995047
cg16971664
cg04818343
cg16819272
cg03333052
cg20214734
cg15835494
cg03377286
cg10610648
cg09430827
cg16722292
cg18111073
cg07691914
cg13610622
cg08699489
cg06873374
cg02617919
cg02528908
cg19871361
cg06302998
cg05968179
cg15486541
cg23214249
cg14009947
cg11402396
cg25060949
cg02257172
cg00465337
cg10793539
cg21381525
cg19910568
cg07015081
cg10024446
cg01364769
cg09529150
cg18221224
cg03576422
cg26718574
cg05339847
cg00214688
cg16691831
cg27566021
cg03761665
cg03699765
cg27564137
cg05238976
cg10844884
cg26830985
cg27383873
cg08335125
cg07279162
cg18776472
cg06712026
cg09856206
cg15984822
cg21538902
cg20721121
cg05372170
cg09993945
cg02473439
cg04468795
cg14192430
cg07017693
cg04118878
cg14204039
cg17410974
cg00451513
cg01452506
cg07061913
cg05313302
cg06884789
cg02947784
cg06964899
cg21398111
cg15781794
cg07665058
cg17555499
cg11271505
cg23432673
cg05869392
cg08332148
cg18088056
cg23033422
cg02044689
cg09299075
cg13411830
cg01099580
cg01816336
cg23139122
cg20288016
cg23194880
cg21383151
cg03876676
cg05636681
cg11981770
cg04322504
cg16782974
cg23535950
cg14647515
cg06296107
cg12182708
cg23981905
cg12841513
cg07748741
cg02613380
cg17797121
cg15232718
cg03776541
cg04293876
cg16411204
cg04737343
cg24309962
cg20843286
cg21365564
cg13817732
cg25423888
cg14817542
cg10968756
cg03016936
cg14905631
cg04387475
cg23893379
cg00877401
cg19559774
cg00183957
cg15838054
cg25580076
cg13449372
cg03300883
cg22630918
cg18276125
cg24291461
cg17359942
cg10191772
cg02840794
cg17861206
cg09059181
cg23931497
cg14266862
cg14603406
cg08742313
cg15748271
cg05805172
cg18206105
cg02927836
cg18449062
cg10434361
cg25273799
cg09830278
cg03359430
cg24314430
cg19279080
cg12262181
cg04322596
cg05923857
cg09679202
cg01604628
cg24861253
cg13420923
cg10165222
cg08164900
cg18286127
cg03885929
cg18480168
cg17038056
cg19322445
cg26862731
cg08078028
cg03428375
cg12102702
cg14305943
cg01496220
cg18363267
cg12126796
cg10270281
cg05610379
cg03423968
cg18669789
cg11453347
cg08696303
cg26279216
cg21750602
cg13985270
cg22580292
cg16538964
cg23804750
cg03403215
cg03958058
cg05233079
cg02250553
cg00875476
cg15911948
cg25302952
cg07769277
cg04148489
cg27633010
cg12077322
cg17109704
cg03700461
cg12010544
cg27065122
cg08795645
cg24861866
cg02047601
cg25333056
cg10241117
cg07219844
cg13623052
cg25946491
cg10381637
cg09396068
cg07729303
cg04816434
cg25777971
cg00213606
cg19648954
cg21619825
cg16897948
cg19287714
cg13986138
cg25160075
cg14785381
cg24358771
cg19979314
cg26489415
cg10013493
cg21575005
cg00928393
cg27374167
cg23040946
cg17176002
cg12304482
cg27418894
cg10648125
cg17267064
cg22979546
cg06290476
cg02408009
cg24660635
cg13166748
cg02016987
cg22135583
cg18311400
cg02365967
cg10011015
cg17186444
cg17099815
cg18599162
cg06792044
cg27624178
cg13598528
cg05718625
cg14730452
cg12390237
cg19928692
cg21215325
cg07338450
cg15323626
cg16704712
cg20255370
cg16127683
cg10505819
cg10636054
cg02357508
cg18478794
cg15891644
cg02479871
cg21243150
cg17140476
cg18013830
cg00066468
cg00580860
cg15825536
cg08410039
cg26332246
cg07020338
cg25234324
cg20055230
cg04662649
cg23775236
cg23531317
cg18542639
cg07146380
cg13084158
cg25122941
cg10668512
cg19170321
cg16419034
cg06026755
cg16418258
cg11163383
cg22569836
cg22124117
cg19433091
cg07621610
cg10582045
cg22396798
cg13892902
cg22184989
cg19548922
cg12220871
cg05490132
cg12784172
cg06745507
cg13704461
cg14184693
cg11991866
cg00480356
cg23516949
cg11104619
cg19800591
cg03981352
cg08331219
cg06034708
cg10943931
cg11288833
cg24504288
cg26505663
cg08101054
cg00306299
cg26206632
cg23840866
cg05983247
cg11440679
cg26255388
cg12684822
cg19847264
cg19886978
cg27625481
cg00067884
cg05980081
cg06281235
cg21955549
cg03834947
cg25698089
cg19126471
cg02039712
cg02671806
cg19989229
cg21931676
cg13133148
cg26705346
cg12660445
cg10461895
cg00893045
cg00063649
cg08036346
cg19296740
cg06456512
cg08331842
cg22062265
cg18093693
cg13587740
cg20540327
cg26925226
cg09469663
cg24498754
cg01370575
cg03058520
cg16716975
cg02250241
cg12439527
cg12061118
cg26485262
cg25651615
cg16606478
cg07052857
cg22871870
cg05392644
cg04093323
cg12366279
cg14211735
cg27636559
cg04789687
cg21574864
cg14726357
cg02454053
cg22435267
cg01954438
cg25623473
cg15559640
cg15257765
cg26768918
cg27326431
cg19603075
cg13958749
cg12323089
cg03872267
cg04339246
cg14480343
cg27576615
cg10843046
cg01663563
cg18648378
cg23060926
cg21472639
cg22145651
cg07281959
cg13579205
cg13798842
cg12309172
cg05497857
cg12555233
cg11183227
cg18869061
cg22082745
cg21499918
cg19619585
cg12727528
cg07716910
cg14925320
cg19302970
cg16300329
cg07557796
cg09449490
cg07851278
cg18175410
cg05351111
cg12747622
cg15040521
cg25671118
cg15277511
cg15550282
cg15179985
cg00137385
cg23403256
cg16526848
cg13381110
cg03501128
cg25817165
cg15896356
cg02619107
cg05608626
cg22080282
cg16064518
cg19262334
cg16843760
cg26020805
cg16994510
cg06070054
cg01490290
cg14685556
cg19644162
cg23023126
cg11653758
cg13541861
cg05763263
cg06595479
cg17357984
cg08541599
cg22842143
cg06810134
cg10362365
cg26721694
cg08238794
cg15040188
cg18627328
cg02346135
cg11807842
cg27297221
cg09450037
cg01390135
cg17504135
cg05114486
cg26540925
cg02796278
cg08502240
cg24789587
cg15200412
cg06651299
cg09516958
cg13353879
cg27197643
cg16681873
cg01613691
cg04903600
cg09432775
cg25675027
cg04583149
cg16601904
cg27535237
cg08317252
cg22467470
cg20637199
cg18151262
cg27287944
cg24300446
cg26184142
cg26831409
cg22357379
cg26552621
cg08902698
cg00345621
cg09301200
cg22735419
cg17690515
cg25674938
cg18496271
cg03093076
cg20108119
cg21603006
cg13557995
cg02792521
cg12232658
cg02312594
cg18745841
cg03924776
cg04584009
cg18751958
cg02438575
cg18677278
cg15904939
cg06513888
cg01153620
cg01534273
cg03694243
cg12176815
cg15474272
cg18852672
cg22286376
cg27587645
cg12038521
cg11349093
cg00711596
cg00861411
cg14584092
cg24438277
cg04273622
cg17656426
cg14223017
cg02019118
cg01859460
cg03079761
cg00040861
cg17827583
cg06262842
cg08122172
cg14900112
cg18592294
cg25806370
cg13598193
cg24320500
cg12423344
cg13930790
cg01036806
cg23499194
cg11552585
cg13689497
cg04668156
cg10015802
cg08334575
cg12028762
cg04511195
cg26719943
cg02673351
cg18415485
cg26168358
cg12946225
cg24199453
cg09268313
cg01083711
cg21756367
cg24924294
cg18067127
cg27513213
cg11218768
cg11272616
cg17715482
cg07663404
cg25976451
cg10161194
cg27168033
cg18474153
cg07779777
cg14017045
cg00007324
cg21206277
cg05574870
cg27196194
cg27301596
cg14990712
cg18156417
cg24748945
cg12985235
cg22268467
cg09377855
cg18593654
cg10221736
cg10243322
cg14791922
cg03726569
cg12104982
cg10665844
cg00032366
cg04973548
cg26836955
cg16694293
cg12034413
cg22280682
cg17412785
cg10252086
cg04068686
cg24796306
cg08021833
cg03146377
cg20467896
cg12562500
cg16689907
cg07593637
cg19534805
cg15689224
cg12024887
cg07567260
cg11326184
cg05229381
cg19487945
cg19481737
cg17940805
cg00038167
cg05308391
cg15882797
cg02481918
cg08095770
cg25807671
cg07720403
cg16848821
cg22832279
cg00788048
cg24699296
cg10709671
cg17967227
cg17682949
cg01432010
cg26278134
cg19590914
cg11817453
cg04305692
cg14745847
cg08204044
cg10176667
cg24115835
cg19396872
cg10942084
cg00289762
cg15007646
cg19870385
cg03804903
cg20618742
cg15560061
cg03088725
cg01914743
cg11277220
cg02364276
cg23735973
cg10002088
cg15894653
cg14737370
cg27197746
cg17704839
cg17163138
cg25508633
cg06713830
cg17966071
cg07909274
cg22352434
cg08456754
cg07627628
cg08655701
cg15260109
cg18038269
cg00590639
cg15662184
cg06917623
cg15197202
cg01018726
cg00522555
cg07695362
cg10505024
cg10819350
cg02296807
cg12956598
cg23002708
cg19852264
cg05648345
cg02446225
cg00505597
cg12013757
cg06588457
cg14081933
cg18630811
cg27074609
cg26496705
cg25491987
cg07685221
cg22569523
cg05324989
cg23183932
cg20702802
cg12739761
cg19742686
cg26257177
cg13432391
cg25487903
cg10948777
cg19927510
cg24352736
cg24213508
cg02432888
cg12110887
cg26967868
cg19757539
cg03430864
cg08128925
cg18040892
cg04328842
cg15001636
cg14048463
cg03738979
cg27385443
cg09416615
cg06751603
cg09302724
cg06862696
cg22486630
cg18365406
cg00376735
cg19699893
cg20703524
cg19563270
cg11224407
cg14704527
cg04248439
cg00033773
cg13086467
cg21756353
cg19337593
cg24130148
cg19593550
cg02916118
cg02014147
cg21056458
cg07799434
cg25642212
cg02914419
cg12569206
cg15720516
cg13375538
cg26529371
cg16855845
cg00759699
cg09292816
cg21050076
cg04356631
cg23060513
cg27061366
cg11636699
cg01678893
cg11341610
cg19867991
cg04334723
cg25605731
cg22625098
cg03539717
cg26361892
cg02699829
cg22367886
cg12187624
cg07598522
cg06538604
cg24446823
cg19635533
cg01008666
cg16671682
cg17753124
cg05375067
cg20636319
cg00541350
cg25485126
cg04617374
cg06676920
cg25417344
cg22583444
cg20084646
cg26609550
cg26498537
cg04164838
cg10064322
cg16905207
cg11928366
cg23661483
cg03249789
cg02319453
cg19219435
cg07461795
cg14548611
cg02681400
cg19559114
cg04152610
cg20467348
cg07583490
cg10215604
cg17960111
cg04423187
cg17524821
cg23919568
cg09004566
cg13660670
cg14886078
cg00678398
cg18098743
cg25453122
cg17737471
cg26918011
cg21122529
cg08094571
cg03170318
cg01252496
cg22036526
cg23649379
cg20952901
cg13352717
cg13751257
cg13427283
cg22310229
cg26450010
cg02455703
cg14536467
cg18094304
cg12526923
cg00650809
cg22549504
cg02316735
cg14218269
cg02925948
cg27648858
cg24503449
cg11594160
cg00392943
cg27579480
cg17361641
cg18163727
cg22188068
cg03628274
cg26961332
cg26458816
cg18308535
cg19748516
cg22654626
cg07714600
cg10638552
cg26572992
cg23884924
cg15253587
cg01503640
cg09466818
cg02930615
cg03072616
cg26542091
cg23295999
cg10573763
cg18655928
cg17473318
cg02592062
cg07064050
cg19262631
cg20379947
cg14818866
cg12078229
cg00495352
cg02595807
cg20731914
cg14897802
cg24059871
cg03267160
cg18106991
cg08253494
cg13667464
cg11926604
cg00405356
cg22191277
cg22244305
cg18405268
cg26615712
cg10833620
cg19279529
cg27563174
cg19848460
cg21551680
cg00029640
cg24429831
cg04376747
cg17942806
cg12504876
cg27091100
cg12565355
cg02835003
cg02289689
cg02457644
cg18576800
cg15658249
cg04175604
cg21035402
cg12260643
cg18517898
cg03502812
cg13597949
cg01166180
cg09056317
cg02449638
cg08032619
cg02848329
cg19824661
cg21603537
cg18138552
cg03592197
cg11787367
cg11712735
cg18030218
cg18515328
cg18330372
cg14074741
cg16738915
cg00368356
cg24375646
cg10020600
cg15494731
cg03122164
cg14910450
cg13615044
cg18455978
cg21989094
cg18480310
cg25709972
cg23857200
cg03774732
cg14651844
cg00828468
cg15098957
cg26970477
cg15055808
cg06692641
cg18757129
cg12175753
cg18227986
cg22735953
cg22939113
cg07402188
cg17229561
cg06530742
cg00384577
cg08162337
cg16477324
cg11601297
cg02402423
cg25621094
cg27136270
cg08080060
cg08078058
cg03287692
cg01338474
cg22840076
cg11313468
cg20969822
cg03301189
cg10772923
cg02646398
cg24870050
cg24899292
cg26384602
cg05360949
cg00471664
cg15228983
cg03114595
cg05658956
cg16736685
cg09252214
cg11622538
cg05801817
cg05273053
cg07540032
cg19234935
cg09796576
cg17860747
cg24009439
cg09605212
cg23324123
cg05375999
cg04266179
cg17779423
cg00810914
cg18496502
cg15012607
cg17970176
cg18457438
cg04798919
cg22159528
cg10571104
cg14235685
cg02997735
cg04888022
cg20106214
cg11691990
cg11443159
cg18805028
cg26796621
cg03305587
cg15224348
cg01008361
cg04063194
cg00673724
cg26269196
cg07504373
cg01935722
cg04747678
cg18851932
cg15585765
cg23347323
cg16629408
cg15740759
cg13588954
cg27391679
cg12494545
cg01990304
cg09226262
cg19927816
cg15455864
cg03271150
cg06583549
cg12610917
cg08097614
cg17085299
cg02118194
cg15613761
cg08426951
cg00011578
cg10302026
cg02690316
cg07751803
cg27297025
cg06532212
cg02743950
cg16788436
cg22865542
cg03191565
cg02429684
cg21911500
cg04372519
cg02338487
cg06857516
cg11589723
cg07291563
cg17106462
cg05068742
cg24861444
cg21184116
cg25438371
cg16848708
cg20701333
cg22090259
cg01475757
cg19265998
cg21293902
cg21292909
cg04355077
cg26274166
cg07815367
cg01508415
cg08056423
cg03580195
cg25689181
cg00346180
cg19309676
cg00711496
cg03620623
cg25655859
cg14557787
cg08680083
cg26570040
cg23985239
cg05496229
cg26757503
cg15765129
cg13607205
cg01906703
cg07935355
cg10751382
cg06477444
cg19607320
cg13921622
cg05346295
cg26327024
cg22949004
cg17882322
cg01988009
cg19672685
cg01086369
cg05607482
cg02169973
cg13521229
cg23851027
cg13657593
cg03353863
cg07738077
cg16659026
cg25795456
cg21488898
cg00000714
cg08363114
cg03716592
cg00383598
cg16013006
cg18846804
cg19675935
cg17142486
cg16534196
cg14402955
cg07239227
cg11291882
cg02862550
cg08464520
cg01382281
cg01852543
cg12591148
cg09762612
cg18774828
cg25249207
cg11668770
cg17121828
cg18222176
cg06535952
cg08715031
cg12245247
cg02106978
cg17655527
cg19861460
cg07938869
cg26770479
cg26209676
cg01505148
cg22330913
cg24069262
cg25320443
cg27573549
cg04411166
cg12153709
cg08355109
cg01469284
cg14981055
cg02392025
cg15985509
cg27154394
cg17501712
cg10252516
cg22170962
cg26294097
cg00716294
cg10689055
cg17407435
cg21304757
cg14300863
cg07100957
cg24124365
cg17952549
cg05835233
cg14122616
cg27223945
cg03333757
cg00825309
cg14870493
cg25458175
cg18521743
cg10678908
cg17391518
cg01967510
cg10598434
cg18632100
cg12271800
cg12528394
cg06180363
cg19476058
cg26621911
cg04247135
cg15123180
cg19417549
cg18521841
cg26482665
cg05014211
cg19363466
cg08447733
cg17735983
cg00577109
cg03179422
cg08147226
cg05956747
cg21459713
cg10189882
cg24578875
cg01239928
cg03899721
cg01022370
cg01784220
cg00372375
cg08961196
cg23361275
cg01274122
cg15923408
cg15819853
cg05613265
cg10806217
cg01029590
cg03654169
cg15993110
cg17084326
cg04443233
cg16008221
cg17044611
cg17823320
cg24516516
cg27001893
cg19021985
cg21291431
cg02637537
cg13086025
cg04177885
cg07748154
cg11136969
cg20466074
cg04423627
cg18280558
cg13318091
cg17199018
cg04440597
cg15219014
cg24139520
cg17687458
cg15894748
cg00877553
cg07899425
cg07077080
cg03933341
cg24736217
cg11951961
cg20705358
cg00792687
cg24390519
cg01643927
cg07623995
cg11265336
cg16313587
cg14655858
cg03222257
cg13953403
cg08302486
cg15118279
cg09662150
cg22755526
cg23063506
cg22856765
cg01569170
cg03802231
cg27219446
cg12148237
cg22735324
cg14189875
cg17209887
cg14940760
cg04894009
cg07043604
cg02895394
cg16129797
cg14234680
cg13286318
cg15591930
cg19525418
cg11676546
cg14719959
cg08473660
cg25011252
cg27519392
cg10341310
cg01586524
cg24549224
cg09378940
cg20099054
cg19930420
cg06233122
cg03194311
cg16479131
cg13193676
cg06639722
cg09442458
cg24765188
cg01720991
cg26946182
cg15271056
cg01244871
cg11965634
cg13750967
cg23779621
cg02567182
cg01863013
cg01245191
cg18231114
cg08867155
cg21909859
cg10290527
cg19942830
cg11401558
cg21892758
cg26535606
cg16930980
cg19288520
cg13210728
cg14694896
cg01870903
cg08580838
cg04022019
cg07222113
cg11056915
cg17165766
cg22753376
cg24971490
cg15232214
cg21160551
cg09698846
cg08789073
cg05555653
cg25553110
cg12091594
cg10005464
cg18191087
cg01886570
cg22753825
cg11965514
cg23288078
cg22853986
cg00846483
cg07454113
cg02049840
cg11719412
cg16177351
cg20152989
cg08271180
cg20851559
cg27224718
cg21672855
cg20007892
cg18909596
cg02159094
cg07999738
cg03929816
cg10629806
cg15651152
cg16371865
cg15442737
cg18588835
cg14825413
cg24510518
cg16876192
cg22342925
cg08885106
cg02921627
cg25834632
cg09961689
cg05716567
cg04268373
cg09883431
cg26390050
cg11338420
cg05992875
cg15144540
cg14824382
cg01467209
cg16873848
cg22186533
cg04249066
cg14203118
cg14292823
cg23902550
cg09579605
cg25474442
cg00311768
cg09591284
cg24216294
cg02014134
cg21476203
cg22053108
cg00110724
cg13201172
cg18404112
cg18004197
cg17082719
cg02850815
cg22145576
cg09992998
cg08924415
cg12088612
cg06101723
cg23285732
cg17201535
cg21765577
cg26944552
cg03576425
cg17366544
cg22481882
cg16752592
cg05494008
cg03753385
cg01646718
cg11370259
cg10672880
cg04849470
cg06178754
cg21254731
cg05012516
cg25074289
cg25473203
cg02988171
cg11967835
cg07471156
cg27617225
cg03515927
cg22384877
cg21537671
cg03479527
cg01467592
cg27034450
cg03492874
cg22912214
cg21042749
cg16508028
cg05340032
cg17958180
cg09988191
cg19022476
cg13291836
cg23138094
cg08872590
cg14739437
cg05358723
cg08302650
cg20312087
cg10356601
cg12099971
cg06263013
cg24599650
cg00816544
cg09320337
cg00774155
cg19354255
cg10667489
cg02616160
cg01676552
cg14844679
cg03332314
cg04982193
