# Supplementary material for: Between-array normalization for 450K data
Source: Front Genet. 2015 Mar 10;6:92. doi: 10.3389/fgene.2015.00092 (PMC4354407; doi:10.3389/fgene.2015.00092)
Supplement: Supplementary file 1 [file DataSheet1.ZIP › results_of_third_benchmark.csv]

	NONE	ILLU	SWAN	BMIQ	QN1	QN2	FUN	LOESS
cg04885881	-0.346487766140795	-0.353865180076196	-0.356980884019788	-0.343909252532306	-0.34235140056051	-0.27599051434856	-0.352343140793407	-0.334756703087729
cg15542713	0.247895433305073	0.270027675111276	0.263169545166474	0.264655771760256	0.288256333815738	0.283269444088564	0.256794886523263	0.284933789110589
cg25189904	-0.475682041732828	-0.488914830320841	-0.484402431505984	-0.477204081015617	-0.471294987329495	-0.470274345774926	-0.483811522137372	-0.476287618045187
cg12876356	-0.424702678931648	-0.442143458477959	-0.440424449405633	-0.440424449405633	-0.443629685071742	-0.438445817060958	-0.43324400525977	-0.450512179889384
cg09935388	-0.470542920860352	-0.473980939005005	-0.468340440486434	-0.475986449589386	-0.479997470758148	-0.483023663605781	-0.47174264594208	-0.477187598427722
cg27241845	-0.463881760705087	-0.497044310725385	-0.479317029667019	-0.489756428512501	-0.51181704494069	-0.521558140894733	-0.486604911879902	-0.505932971845891
cg21566642	-0.701785453777263	-0.701785453777263	-0.70266286465793	-0.701785453777263	-0.701284076131168	-0.701785453777263	-0.701266169786665	-0.701768703085513
cg01940273	-0.665023728511783	-0.67754026331966	-0.681730347933455	-0.677414918908136	-0.680208308650666	-0.687496249579853	-0.679509961215033	-0.686649032658924
cg15693572	0.215493905226729	0.237724629627142	0.227159886370136	0.230114433213197	0.249005626664284	0.252273545308991	0.227052448303115	0.253920465128432
cg23480021	0.261934007395739	0.276402333754487	0.271424369982541	0.270726022546909	0.279589663076092	0.273519418129489	0.268559354861997	0.277445952327898
cg03274391	0.274844481782691	0.291103442591778	0.28268746067518	0.28521225525016	0.297048348966907	0.300799737774157	0.282186083029085	0.299549470522958
cg15417641	0.254807282283386	0.267449161502786	0.265604808018936	0.266016653942514	0.280878919880337	0.277978103941284	0.263760454535086	0.289235695339107
cg21188533	0.204508360573335	0.21396291047113	0.215252167275375	0.21322875034649	0.226067599355428	0.220104798384715	0.209933982957865	0.232986921430668
cg03991871	-0.474034658038515	-0.482002981342529	-0.475717854421835	-0.483184800079753	-0.487876262339644	-0.483471301591807	-0.481286727562392	-0.481813497593952
cg05575921	-0.719978299792718	-0.719978299792718	-0.720927336051398	-0.719978299792718	-0.723326786214854	-0.725448796464448	-0.719727610969671	-0.725798179299198
cg26703534	-0.575474099650278	-0.614492024323187	-0.623821229809459	-0.601724800692263	-0.61698100620916	-0.599620914036967	-0.612826734284371	-0.623776403135027
cg25648203	-0.533895567713382	-0.563226160009952	-0.559698610142782	-0.568025060336863	-0.574525063391598	-0.559868750300658	-0.551497504360225	-0.580991335749312
cg21161138	-0.583836362533366	-0.620150429186262	-0.611985136092711	-0.616479628563064	-0.633687625630832	-0.652453530393841	-0.608403867192031	-0.628852292492525
cg06126421	-0.579986498465135	-0.597857030279528	-0.590963087645719	-0.5892798912624	-0.59834050158112	-0.596854300474806	-0.594974108814481	-0.602068876308282
cg14753356	-0.357392729943366	-0.370231578952304	-0.367653065343814	-0.356604850785216	-0.3549395607464	-0.384950635230466	-0.37100155176595	-0.385029607256135
cg00931843	0.181982179188057	0.213873378748613	0.213730127992586	0.205922961789103	0.236668155301441	0.265112428829478	0.203702575070681	0.254586450611508
cg22132788	0.354241213310768	0.354241213310768	0.352468485204931	0.354241213310768	0.355620001837529	0.358789451627056	0.351967107558836	0.359182170669729
cg12803068	0.358019452000985	0.370303204330318	0.363015322117434	0.365826618204468	0.375907890159882	0.371878974556877	0.36373157589757	0.379683723783877
cg11207515	0.371807337268603	0.398344539822642	0.395712307180643	0.400224705995499	0.420548407006859	0.432850130374692	0.391665473322874	0.4277966750342
cg25305703	-0.362066285858754	-0.378737092591419	-0.357106228431312	-0.370965739076943	-0.372702654493773	-0.39697471718214	-0.373275657517882	-0.373293863067878
cg26361535	-0.341545615057857	-0.349800439873924	-0.35404424352123	-0.349961596974455	-0.352164077348373	-0.346648926942063	-0.348296306935639	-0.354448273857595
cg21611682	-0.459118677968619	-0.509507126499751	-0.508880404442132	-0.485817032721753	-0.517063603880186	-0.538891506866683	-0.500106295635466	-0.538242267578898
cg23126342	0.225118563096748	0.259892684122352	0.247573119104012	0.244815542050488	0.261719131261698	0.275059369662591	0.245513889486121	0.276095981754096
cg01208318	-0.282257708407098	-0.264369270248202	-0.270618584479888	-0.266965690201195	-0.243902318480815	-0.214464306433763	-0.274450542203616	-0.24691861775231
cg19572487	-0.451759165476285	-0.473766062870964	-0.448303240987129	-0.466585618725101	-0.440496074783647	-0.426144198806488	-0.464777077930257	-0.438830434524079
cg00835193	-0.241843088862924	-0.232531789721156	-0.238584134163305	-0.244690197638965	-0.229559336533591	-0.239685379467906	-0.243759067724788	-0.232806925354161
